# Supplementary material for: T-cell-derived IFN-γ suppresses T follicular helper cell differentiation and antibody responses
Source: EMBO J. 2025 Apr 1;44(9):2400–23. doi: 10.1038/s44318-025-00414-3 (PMC12048687; doi:10.1038/s44318-025-00414-3)
Supplement: Supplementary file 3 — Dataset EV1 [file 44318_2025_414_MOESM3_ESM.xlsx]

## Sheet: markers_rVSV_rLCMV
gene	p_val	avg_log2FC	pct.1	pct.2	p_val_adj		logFC>0.25: up in rVSV
Ccr7	1.81439e-34	2.28187	0.233	0.008	1.75887e-30
Dapl1	3.11788e-26	1.85537	0.163	0	3.02247e-22		logFC<-0.25: up in rLCMV
Izumo1r	3.45977e-26	1.78591	0.215	0.022	3.3539e-22
Tcf7	8.72643e-44	1.77636	0.534	0.156	8.4594e-40
Sell	5.94102e-23	1.77465	0.163	0.008	5.75923e-19
Rgs10	1.53508e-23	1.7452	0.297	0.081	1.48811e-19
Rgs2	4.46223e-22	1.63929	0.169	0.012	4.32568e-18
Gm22213	8.1311e-29	1.62856	0.478	0.19	7.88229e-25
Rflnb	2.26509e-20	1.57968	0.143	0.006	2.19578e-16
Tnfaip3	7.47162e-24	1.57502	0.462	0.233	7.24298e-20
Btg1	1.19577e-18	1.52202	0.289	0.098	1.15918e-14
Junb	3.4917e-13	1.50459	0.343	0.191	3.38486e-09
Evl	2.71072e-17	1.47409	0.209	0.05	2.62777e-13
Pdcd4	3.29196e-13	1.4283	0.205	0.068	3.19122e-09
Tmem64	2.78978e-15	1.27452	0.114	0.008	2.70441e-11
Dusp10	5.00203e-12	1.24337	0.159	0.042	4.84897e-08
Pnrc1	2.56187e-13	1.22683	0.414	0.258	2.48348e-09
Zfp36l2	6.26555e-10	1.19669	0.159	0.053	6.07382e-06
Trdc	1.22831e-08	1.19464	0.179	0.075	0.000119073
Irf2bp2	3.0793e-10	1.18048	0.153	0.047	2.98508e-06
Inpp4b	1.12484e-09	1.1698	0.177	0.067	1.09042e-05
Foxp1	3.96698e-08	1.07043	0.209	0.103	0.000384559
Tgif1	5.59597e-09	1.05957	0.141	0.045	5.42473e-05
Tpt1	1.27823e-12	1.05915	0.43	0.275	1.23912e-08
Vps37b	0.00440674	1.03076	0.195	0.149	1
Klf6	2.56313e-08	1.00895	0.378	0.264	0.00024847
Actn1	1.28361e-08	0.99947	0.141	0.047	0.000124433
Trim12a	4.14114e-07	0.998611	0.129	0.048	0.00401443
Arl4c	0.00157316	0.984174	0.106	0.059	1
Rpl30	5.691e-08	0.971868	0.406	0.309	0.000551686
Ikzf2	5.68725e-09	0.959156	0.137	0.042	5.51322e-05
Klf2	0.000217259	0.948023	0.311	0.253	1
Ypel3	1.21941e-08	0.930523	0.147	0.05	0.00011821
Rps15a-ps6	7.50003e-07	0.922719	0.291	0.193	0.00727053
Snord47	7.87032e-05	0.919963	0.169	0.098	0.762948
Myb	3.34348e-07	0.912984	0.108	0.034	0.00324117
Dtx1	1.55614e-08	0.90336	0.139	0.045	0.000150852
Elk4	0.000118437	0.894136	0.143	0.078	1
Ptpn18	7.1947e-07	0.891348	0.339	0.233	0.00697454
Stk17b	1.09312e-08	0.886523	0.5	0.407	0.000105968
Smc4	0.000593663	0.873474	0.301	0.244	1
Gm28437	0.000159822	0.870084	0.341	0.281	1
Gm14303	8.15897e-19	0.869512	0.717	0.653	7.9093e-15
Mir682	8.23383e-13	0.868809	0.58	0.457	7.98188e-09
Zfp36l1	2.95072e-05	0.862821	0.185	0.106	0.286043
Foxo1	8.94418e-08	0.861921	0.185	0.081	0.000867049
Dusp1	6.54674e-07	0.861147	0.159	0.07	0.00634641
Gm4149	1.92122e-06	0.858193	0.317	0.221	0.0186243
Rnf19a	6.14414e-06	0.857858	0.141	0.064	0.0595613
Gm1966	9.30781e-06	0.854427	0.131	0.058	0.0902299
Rpl17-ps10	1.53439e-05	0.847952	0.243	0.159	0.148744
Hivep2	9.81495e-05	0.838952	0.114	0.054	0.951461
Mbnl1	1.45942e-07	0.83706	0.504	0.431	0.00141476
Jak2	0.00254331	0.836984	0.1	0.056	1
Rps3a2	9.56055e-05	0.827069	0.351	0.283	0.9268
Rgs1	0.00896501	0.825205	0.11	0.068	1
Gas5	4.75277e-06	0.820258	0.265	0.171	0.0460734
Zfas1	0.000213677	0.817795	0.11	0.054	1
Trp53inp1	7.26067e-05	0.81446	0.139	0.072	0.703849
Ncl	0.00383902	0.804624	0.239	0.19	1
Gm10443	9.78947e-07	0.796161	0.365	0.266	0.00948991
Foxn3	0.00017075	0.789274	0.124	0.064	1
Ddx6	0.000880128	0.783375	0.227	0.165	1
Chd3	3.94776e-06	0.781105	0.102	0.036	0.0382696
Rps27rt	0.000106645	0.775987	0.213	0.135	1
Limd2	5.99505e-11	0.773423	0.584	0.467	5.8116e-07
Rps28	2.4723e-11	0.772864	0.604	0.541	2.39665e-07
Pfdn5	3.41695e-05	0.770401	0.319	0.235	0.331239
Gpr183	6.91944e-05	0.768851	0.112	0.051	0.670771
Erbin	0.000587189	0.764717	0.118	0.064	1
Rpl37a	1.93628e-18	0.763157	0.759	0.708	1.87703e-14
Pabpc1	2.08879e-16	0.761489	0.737	0.649	2.02488e-12
Rapgef6	0.00110969	0.760126	0.147	0.09	1
Agfg1	4.63051e-05	0.757977	0.159	0.086	0.448881
Nfatc1	3.65784e-05	0.757869	0.223	0.138	0.354591
Trib2	0.000783485	0.754545	0.139	0.082	1
Rpl17-ps4	0.00349651	0.754533	0.207	0.157	1
Selenop	2.99154e-05	0.752547	0.135	0.064	0.29
Rasgrp1	0.00277783	0.747901	0.116	0.07	1
H3f3b	7.26874e-08	0.746447	0.552	0.482	0.000704632
Gm11478	0.000449072	0.744012	0.359	0.314	1
Pik3r1	7.05334e-05	0.742217	0.104	0.045	0.683751
Mycbp2	0.00195653	0.742098	0.1	0.054	1
Snord49a	0.0138469	0.740787	0.217	0.177	1
Gm10275	2.38644e-05	0.737346	0.361	0.286	0.231342
mt-Nd2	0.000730236	0.736642	0.343	0.3	1
Lbh	1.11284e-05	0.730476	0.229	0.14	0.107878
Rpl36	1.92479e-06	0.725543	0.452	0.386	0.0186589
Rps15a-ps5	0.00658994	0.724415	0.223	0.177	1
Gm16238	3.49567e-05	0.724188	0.353	0.275	0.33887
Sesn3	0.000176414	0.72211	0.135	0.072	1
Rpl18-ps1	0.000832102	0.721081	0.275	0.213	1
Sp110	0.0154054	0.718671	0.145	0.104	1
Tsc22d3	0.000895182	0.71424	0.104	0.054	1
Rpl23	1.11473e-16	0.714114	0.789	0.726	1.08062e-12
Cox7a2l	0.000615054	0.70982	0.305	0.244	1
Rpl21-ps8	0.00245044	0.708699	0.201	0.146	1
Snora69	2.30503e-11	0.707259	0.711	0.687	2.2345e-07
Gm7079	0.000438288	0.704276	0.167	0.104	1
Mir6236	0.00826843	0.704053	0.183	0.137	1
Gm3788	6.21868e-06	0.702905	0.436	0.358	0.0602839
Jak1	9.4036e-05	0.698432	0.412	0.356	0.911585
Crebbp	0.0254416	0.694245	0.108	0.075	1
Rps11	1.22809e-05	0.690019	0.458	0.401	0.119051
Arid1a	0.0038996	0.68966	0.149	0.1	1
Gm13456	2.66546e-06	0.687964	0.538	0.493	0.025839
Gm9794	1.61702e-16	0.681259	0.827	0.768	1.56754e-12
Rpl39-ps	8.06467e-05	0.674601	0.42	0.362	0.781789
Gm15427	1.15057e-07	0.673773	0.544	0.474	0.00111537
Ubald2	0.0303233	0.672291	0.219	0.188	1
Rps9	4.48514e-13	0.671311	0.769	0.745	4.3479e-09
mt-Nd4	4.4371e-06	0.664507	0.57	0.524	0.0430132
Setx	0.00992108	0.663658	0.141	0.098	1
Nsg2	4.96318e-05	0.663639	0.108	0.047	0.48113
Rps15	3.8734e-16	0.656376	0.801	0.779	3.75487e-12
Gm6023	0.0361499	0.655838	0.239	0.21	1
Snord15a	0.0977408	0.655053	0.161	0.137	1
Gm9703	0.0278186	0.65321	0.247	0.219	1
Rpl21	4.63145e-11	0.65307	0.683	0.611	4.48973e-07
Cd37	0.319859	0.653058	0.104	0.092	1
Rpl38-ps2	0.00304728	0.646536	0.42	0.397	1
Arhgap45	0.0241679	0.644477	0.229	0.193	1
Hcst	0.0120776	0.642236	0.205	0.157	1
Rps15a	3.10631e-11	0.641547	0.769	0.748	3.01126e-07
Ddx5	1.58795e-08	0.640857	0.604	0.552	0.000153936
Rps24	6.80917e-21	0.63997	0.92	0.888	6.60081e-17
Eef1a1	1.28815e-30	0.639446	0.964	0.941	1.24873e-26
Gm4604	0.00691264	0.638717	0.307	0.272	1
Rnu73b	0.00493246	0.638564	0.225	0.176	1
Gm4332	7.15605e-06	0.638472	0.532	0.485	0.0693707
Ets1	0.00267864	0.635567	0.406	0.373	1
Nop53	0.017445	0.635282	0.243	0.205	1
Asap1	0.00427218	0.633888	0.127	0.079	1
Wdr26	0.00830236	0.633758	0.257	0.21	1
Cotl1	0.000130437	0.632288	0.45	0.401	1
Mir7067	5.69885e-21	0.627632	0.894	0.874	5.52447e-17
Gimap9	0.0314445	0.627512	0.157	0.12	1
Fau	0.0727338	0.62624	0.227	0.204	1
Srsf5	0.00463057	0.624806	0.257	0.207	1
Gm8369	0.0103761	0.623275	0.255	0.212	1
Nrip1	0.017828	0.622475	0.102	0.067	1
Ehd3	0.00791946	0.621024	0.1	0.061	1
Crlf3	0.0965837	0.616599	0.129	0.106	1
Bzw2	0.00860647	0.613966	0.129	0.086	1
Gm7536	0.0430243	0.612867	0.275	0.258	1
Rpl17-ps5	0.0186948	0.61223	0.211	0.17	1
Matr3	0.265722	0.611595	0.157	0.146	1
Map4k4	0.0359243	0.609336	0.131	0.098	1
Snord32a	1.03736e-19	0.606816	0.902	0.89	1.00562e-15
AC151846.1	0.00801932	0.606723	0.102	0.062	1
Rps15a-ps3	0.00159535	0.605936	0.347	0.3	1
Gm5905	0.0423536	0.601973	0.237	0.207	1
Mir3091	7.76446e-12	0.601498	0.787	0.784	7.52686e-08
Jund	0.121934	0.600499	0.189	0.17	1
Il16	0.00111576	0.600244	0.215	0.149	1
Gm9843	0.00382656	0.597612	0.355	0.314	1
Ipcef1	0.12504	0.597425	0.127	0.104	1
Gm9493	0.0547258	0.590592	0.209	0.179	1
Rpl10a-ps1	0.000578909	0.587189	0.494	0.481	1
Rps14	4.89019e-19	0.585456	0.904	0.877	4.74055e-15
Rpl18a-ps1	0.0146371	0.583073	0.145	0.103	1
Eif4b	0.0591189	0.574603	0.159	0.129	1
AL607105.1	0.00178588	0.573546	0.388	0.344	1
Gm5805	1.81018e-06	0.572896	0.637	0.617	0.0175479
Gm27506	0.00578738	0.571765	0.181	0.131	1
Gm15772	0.00725088	0.571526	0.329	0.288	1
Stk4	0.107958	0.570274	0.229	0.208	1
Pde4b	0.038173	0.570021	0.122	0.089	1
Rps3a3	0.020075	0.565982	0.231	0.194	1
Eif3f	0.000260286	0.565762	0.502	0.473	1
Myh9	0.00354123	0.562998	0.434	0.414	1
Scaf11	0.113656	0.562265	0.141	0.118	1
Eef1b2	0.088698	0.561051	0.12	0.095	1
Use1	0.0496833	0.560803	0.127	0.095	1
Rps10-ps1	3.83932e-05	0.560519	0.596	0.596	0.372183
Brd4	0.459372	0.560517	0.149	0.145	1
Snord35b	2.49328e-11	0.557724	0.773	0.737	2.41699e-07
Ccni	0.0292219	0.557	0.227	0.191	1
Sla	0.00650119	0.556763	0.291	0.244	1
Klf3	0.00173299	0.556598	0.106	0.058	1
Gm8451	0.00856857	0.555465	0.369	0.339	1
Gm10036	0.0498924	0.554616	0.122	0.092	1
Rps7	0.0164642	0.554313	0.177	0.134	1
Rps21	0.000602517	0.553447	0.46	0.428	1
Dgkz	0.234665	0.552132	0.114	0.1	1
Bnip3l	0.0880412	0.552058	0.153	0.126	1
Rpl37	8.97515e-09	0.550652	0.761	0.748	8.70051e-05
Mbp	0.123686	0.54703	0.106	0.084	1
Rpl35a	0.00165767	0.545898	0.52	0.515	1
AC124744.2	0.160514	0.540058	0.321	0.322	1
Gm9701	0.0286423	0.536888	0.12	0.086	1
Kbtbd11	0.0151921	0.536037	0.139	0.096	1
Rpl21-ps11	0.00131303	0.535291	0.494	0.487	1
Rpl18a	0.00316068	0.535213	0.396	0.365	1
Gna13	0.466993	0.533521	0.153	0.149	1
Gm7266	0.191283	0.533309	0.151	0.132	1
Rasal3	0.181839	0.533023	0.153	0.134	1
Rps25-ps1	0.184625	0.527551	0.135	0.117	1
Rpl29	1.40498e-06	0.526609	0.657	0.656	0.0136199
Cyld	0.229772	0.524512	0.112	0.096	1
Ssh2	0.065226	0.524268	0.11	0.082	1
Rpl34	1.3522e-11	0.523496	0.769	0.768	1.31082e-07
Pnrc2	0.0727906	0.523158	0.179	0.148	1
Rpl37rt	0.000244431	0.522717	0.572	0.579	1
Hnrnpa0	0.432711	0.518809	0.181	0.177	1
Rplp2	4.99622e-07	0.517777	0.679	0.663	0.00484333
Gm4294	0.0153269	0.516827	0.345	0.317	1
Scp2	0.0634653	0.515997	0.102	0.075	1
Usp7	0.0149931	0.515645	0.118	0.079	1
Nsa2	0.0487917	0.513926	0.159	0.124	1
Snord15b	2.85389e-12	0.513741	0.878	0.862	2.76656e-08
Nfkb1	0.0314696	0.508287	0.122	0.087	1
Ucp2	0.00346585	0.505545	0.478	0.463	1
2410006H16Rik	0.154101	0.503306	0.12	0.1	1
Hnrnpu	0.108387	0.49967	0.349	0.348	1
Ubl3	0.70079	0.499204	0.108	0.109	1
Rps25	2.4376e-06	0.497421	0.673	0.656	0.02363
Gm10073	3.36268e-05	0.497087	0.633	0.627	0.325979
Gm1821	0.628693	0.49321	0.131	0.131	1
Ube2h	0.208756	0.492724	0.135	0.117	1
Trbc1	0.00772202	0.492499	0.45	0.428	1
Elf1	0.0300085	0.492206	0.271	0.238	1
mt-Nd1	0.000143116	0.490436	0.592	0.594	1
Itgb1	0.0800471	0.489242	0.243	0.216	1
Tnip1	0.10912	0.487962	0.149	0.123	1
Tlk1	0.0364878	0.487311	0.112	0.079	1
Dgka	0.205334	0.484621	0.309	0.313	1
Snord83b	0.264572	0.483472	0.149	0.134	1
Snord73a	3.64735e-08	0.476729	0.779	0.785	0.000353574
Gm10335	0.0644422	0.473122	0.1	0.073	1
Tpt1-ps3	0.0206477	0.470169	0.261	0.221	1
Gm6394	0.331497	0.467766	0.213	0.21	1
Lef1	0.144208	0.466132	0.189	0.17	1
Fyn	0.424575	0.464036	0.217	0.218	1
2006-09-01	0.0997114	0.461301	0.263	0.241	1
Rps16	0.15269	0.460547	0.331	0.328	1
Rps10	1.19352e-09	0.459321	0.851	0.848	1.157e-05
Gm11942	0.39473	0.457773	0.291	0.306	1
Gm11263	0.000128321	0.456092	0.723	0.754	1
Rps3	0.0646565	0.455371	0.371	0.367	1
Rpl36a-ps2	0.153058	0.454487	0.295	0.288	1
Rpsa-ps9	0.245	0.451339	0.221	0.21	1
Gm42418	3.8022e-29	0.450765	1	1	3.68585e-25
Klhl6	0.14845	0.448358	0.118	0.096	1
Gm24888	0.760516	0.447705	0.213	0.227	1
Gm13408	0.299558	0.447351	0.127	0.114	1
Rpl31-ps8	0.0309191	0.446168	0.45	0.468	1
Rps16-ps2	0.167002	0.445289	0.265	0.25	1
Yy1	0.657231	0.445157	0.112	0.11	1
Gm23344	0.260889	0.443607	0.133	0.117	1
Rps4x	3.91548e-07	0.443564	0.765	0.764	0.00379567
Rpl18	0.0320435	0.440712	0.502	0.529	1
Eif1	0.00303384	0.440526	0.514	0.518	1
Rpl4	9.30815e-12	0.440471	0.896	0.879	9.02332e-08
Srrm2	0.717143	0.440357	0.145	0.148	1
Gm3511	0.0682611	0.440149	0.161	0.129	1
Grk2	0.502807	0.439907	0.185	0.187	1
Ltb	0.0279317	0.438841	0.159	0.118	1
Usp38	0.0617661	0.43878	0.104	0.076	1
Rps20	1.18622e-07	0.438772	0.823	0.837	0.00114992
Ubb	9.25614e-05	0.438437	0.622	0.603	0.89729
Snord72	0.0933868	0.434625	0.422	0.421	1
Zmat2	0.436082	0.434511	0.116	0.107	1
Tprgl	0.0324131	0.434274	0.143	0.104	1
Prkcb	0.0617852	0.433977	0.122	0.092	1
AC121872.2	0.560327	0.433173	0.116	0.112	1
Tmsb10	0.0044628	0.430473	0.556	0.588	1
Ablim1	0.548347	0.427866	0.283	0.303	1
Tagap	0.06223	0.427167	0.112	0.082	1
Fyb	0.707294	0.426739	0.283	0.311	1
Ccnd2	0.219756	0.426532	0.147	0.128	1
Abi1	0.0261987	0.426491	0.135	0.095	1
Uba52	0.365367	0.422668	0.382	0.411	1
Slc3a2	0.122354	0.422293	0.116	0.092	1
Ptk2b	0.626982	0.419829	0.116	0.114	1
Rpsa-ps10	0.000156342	0.416201	0.649	0.644	1
Ptpn6	0.678586	0.415668	0.177	0.179	1
Gm15710	0.000529975	0.4153	0.556	0.541	1
Gm7363	0.193479	0.414458	0.215	0.201	1
Rps19	4.88839e-08	0.413439	0.809	0.815	0.000473881
Rps19-ps7	0.367818	0.412523	0.219	0.216	1
Chd4	0.384931	0.411456	0.219	0.212	1
Snord82	0.256021	0.410987	0.106	0.09	1
Bcl11b	0.0902396	0.410331	0.171	0.143	1
Rpl6l	0.0969836	0.409661	0.122	0.096	1
Gm11808	0.719718	0.409604	0.289	0.317	1
Rpl23a-ps3	0.268558	0.409199	0.167	0.151	1
Cnbp	0.311035	0.407912	0.253	0.252	1
Cbl	0.0582043	0.404779	0.102	0.073	1
Gimap3	0.568607	0.403656	0.273	0.291	1
Gm43712	0.912649	0.403326	0.173	0.184	1
Vasp	0.626208	0.40236	0.233	0.25	1
Mrpl52	0.451372	0.40225	0.197	0.194	1
Wnk1	0.209641	0.401583	0.155	0.137	1
Rps6-ps1	0.0160449	0.401488	0.127	0.086	1
Dock10	0.664754	0.400981	0.096	0.11	1
Zfp36	0.852654	0.400926	0.155	0.159	1
Rpl12	0.051411	0.399956	0.45	0.456	1
Camk4	0.356098	0.399859	0.102	0.09	1
Gm15500	0.150481	0.399145	0.416	0.435	1
Rpl22	1.06628e-07	0.398781	0.791	0.754	0.00103365
Rps11-ps1	0.0848827	0.398345	0.315	0.302	1
Rps23-ps2	0.403499	0.39774	0.363	0.395	1
Spata13	0.343726	0.395716	0.141	0.129	1
Sh3kbp1	0.0217347	0.395215	0.422	0.403	1
Tcof1	0.820984	0.394544	0.106	0.107	1
Fip1l1	0.176355	0.394399	0.102	0.082	1
Rnaset2a	0.964629	0.392876	0.141	0.151	1
Rpl38	0.0225102	0.391971	0.482	0.488	1
Rpl9	0.125696	0.39188	0.102	0.079	1
Gm6204	0.356783	0.390366	0.175	0.165	1
Npm1	0.0486043	0.388794	0.504	0.527	1
Bola2	0.964956	0.387452	0.12	0.129	1
Arhgef3	0.258776	0.385667	0.129	0.112	1
Dusp11	0.457006	0.384024	0.163	0.194	1
Rab11b	0.561126	0.38006	0.106	0.1	1
Prkacb	0.446199	0.379076	0.114	0.106	1
Dennd2d	0.00592577	0.378389	0.114	0.068	1
Eef2	6.37949e-06	0.377232	0.721	0.719	0.0618428
Rpl31	0.491268	0.376475	0.219	0.216	1
Rps18	4.73142e-08	0.375627	0.845	0.827	0.000458664
Rpl8	3.8798e-06	0.371326	0.815	0.837	0.0376108
Wdr89	0.328578	0.368898	0.369	0.393	1
Arf5	0.46914	0.368257	0.163	0.157	1
Gimap6	0.315815	0.365894	0.301	0.309	1
Rpl9-ps6	0.091494	0.361591	0.444	0.46	1
Tbl1x	0.829679	0.36089	0.098	0.1	1
Psip1	0.361596	0.359705	0.124	0.154	1
Rack1	7.56974e-07	0.359069	0.884	0.874	0.0073381
Stk10	0.0815273	0.356285	0.108	0.081	1
Mkrn1	0.227228	0.355763	0.114	0.096	1
AC129329.1	0.69695	0.35526	0.116	0.115	1
S1pr1	0.993302	0.355081	0.179	0.193	1
Rplp1	3.1883e-10	0.352211	0.96	0.963	3.09074e-06
Csk	0.540535	0.35216	0.159	0.156	1
mt-Rnr2	1.45153e-15	0.349947	1	0.995	1.40711e-11
Rpl32	1.15597e-10	0.349186	0.96	0.941	1.1206e-06
Gm27597	0.18607	0.348909	0.1	0.081	1
Rps17	0.804325	0.347791	0.249	0.283	1
Fus	0.689636	0.346896	0.116	0.132	1
Malat1	0.212977	0.345497	0.165	0.143	1
Tmem234	0.691519	0.345341	0.147	0.165	1
Bptf	0.715808	0.345182	0.102	0.101	1
Son	0.975337	0.34422	0.197	0.216	1
Klf13	0.560801	0.340596	0.149	0.145	1
Rps13-ps1	0.222718	0.337652	0.367	0.375	1
Gramd1a	0.276974	0.337018	0.112	0.096	1
Sipa1	0.297751	0.336547	0.133	0.117	1
Gm6863	0.721158	0.335032	0.229	0.241	1
Wac	0.638894	0.334922	0.088	0.103	1
Snora75	0.923892	0.334557	0.285	0.317	1
Wapl	0.508324	0.334356	0.133	0.126	1
Mir703	0.983445	0.33354	0.315	0.365	1
Maf	0.171895	0.332966	0.129	0.106	1
Srsf11	0.569694	0.332178	0.112	0.131	1
Tecpr1	0.718259	0.330572	0.088	0.1	1
Khdrbs1	0.976763	0.328596	0.197	0.216	1
Gm10801	0.632785	0.328539	0.257	0.264	1
Mob3a	0.530444	0.328454	0.094	0.112	1
Smap1	0.815334	0.328048	0.104	0.115	1
Cnp	0.311262	0.326713	0.149	0.134	1
Pik3cd	0.575208	0.325879	0.124	0.12	1
Grap	0.729082	0.325241	0.135	0.135	1
Nop10	0.841509	0.323701	0.104	0.114	1
Gm8129	0.705	0.322535	0.114	0.112	1
Rabgap1l	0.115242	0.3195	0.11	0.086	1
Rpl34-ps1	0.375621	0.31825	0.189	0.18	1
Eif4ebp2	0.702794	0.318095	0.175	0.177	1
Slamf6	0.521983	0.313348	0.173	0.17	1
Gm10736	0.604206	0.311672	0.165	0.163	1
Paip2	0.641503	0.310908	0.187	0.187	1
Ddx46	0.969096	0.310621	0.118	0.124	1
Rps26-ps1	0.621029	0.309626	0.307	0.333	1
Zfp622	0.644481	0.309019	0.102	0.117	1
Gm5586	0.987892	0.308745	0.241	0.263	1
Tln1	0.379856	0.305595	0.225	0.275	1
Shisa5	0.0271624	0.303328	0.606	0.63	1
Fam107b	0.772436	0.30285	0.303	0.331	1
Gm12254	0.679114	0.302315	0.137	0.135	1
Scand1	0.897304	0.299701	0.131	0.142	1
mt-Cytb	0.0280403	0.299217	0.618	0.631	1
Arhgap9	0.696814	0.298786	0.129	0.146	1
Supt5	0.655659	0.298529	0.108	0.104	1
Gm8730	0.383648	0.298306	0.167	0.204	1
Ftl1	0.207645	0.297882	0.542	0.58	1
Rps5	0.000695871	0.29715	0.857	0.888	1
Gm7331	0.276398	0.296796	0.38	0.401	1
Ubxn1	0.902426	0.296305	0.1	0.107	1
H2-K1	0.234275	0.295228	0.408	0.418	1
Atf1	0.836646	0.294319	0.098	0.107	1
Gm5963	0.597763	0.293819	0.353	0.379	1
Rpl6	0.170365	0.289698	0.46	0.49	1
Gm27390	0.0637601	0.288772	0.685	0.751	1
AC154176.1	0.351818	0.288419	0.141	0.173	1
Fam49b	0.974196	0.288124	0.183	0.198	1
Irf2	0.735738	0.287975	0.106	0.104	1
Gm5835	0.891212	0.287146	0.102	0.104	1
Hspa8	0.168347	0.286841	0.203	0.263	1
Gm10086	0.873366	0.284796	0.185	0.194	1
Gm10051	0.677265	0.282498	0.309	0.331	1
Ndufa6	0.935553	0.281875	0.187	0.202	1
Eif3a	0.567651	0.28179	0.193	0.227	1
Selenow	0.763037	0.281465	0.131	0.131	1
Stat1	0.758579	0.281058	0.249	0.281	1
Srpk1	0.25428	0.280058	0.139	0.174	1
Rps12-ps4	0.592782	0.279898	0.157	0.154	1
Txnip	0.125401	0.278289	0.106	0.146	1
Snhg1	0.900027	0.277704	0.118	0.121	1
Cytip	0.914967	0.2775	0.442	0.51	1
Rpl13	0.0241862	0.276436	0.685	0.739	1
Akap13	0.494324	0.275951	0.191	0.226	1
Top2b	0.805473	0.274675	0.131	0.131	1
AL591207.1	0.811501	0.274256	0.201	0.222	1
Btf3	0.579023	0.27421	0.191	0.222	1
Pbrm1	0.7242	0.27421	0.137	0.154	1
Purb	0.804417	0.27375	0.112	0.112	1
1810058I24Rik	0.9955	0.273367	0.108	0.114	1
Rhog	0.922838	0.273093	0.217	0.241	1
Ncor1	0.652939	0.272968	0.177	0.202	1
Ddx3x	0.392123	0.272703	0.193	0.233	1
Ppig	0.686733	0.270987	0.137	0.132	1
Rpl26	0.00391509	0.270877	0.783	0.829	1
Calm2	0.679062	0.269525	0.201	0.232	1
Rps13-ps2	0.903834	0.269369	0.271	0.305	1
Arhgap15	0.987106	0.267169	0.102	0.107	1
Rps24-ps3	0.607977	0.266925	0.161	0.16	1
Pak2	0.938942	0.26484	0.225	0.247	1
Rpsa	2.88573e-05	0.264781	0.876	0.9	0.279742
Gabarap	0.475353	0.263551	0.205	0.241	1
Dnajc7	0.881773	0.262901	0.1	0.107	1
Gm2000	0.396658	0.260659	0.189	0.229	1
Laptm5	0.380997	0.257592	0.542	0.599	1
Nipbl	0.877327	0.256353	0.141	0.145	1
Arhgef1	0.372617	0.255825	0.213	0.204	1
Gm15536	0.79571	0.254877	0.329	0.383	1
Ppp2r5a	0.119506	0.254763	0.137	0.184	1
Rpl36-ps2	0.721861	0.253645	0.201	0.207	1
AL589661.1	0.474846	0.252688	0.307	0.316	1
Rpl7a-ps12	0.512885	0.251188	0.143	0.135	1
Gm12338	0.917503	0.250974	0.094	0.1	1
Ppdpf	0.0112991	-0.250487	0.072	0.12	1
Yipf3	0.00120969	-0.250591	0.052	0.107	1
Rsrc2	0.000774281	-0.25112	0.088	0.159	1
Cltc	0.000133842	-0.252424	0.104	0.194	1
Kars	1.38729e-05	-0.252583	0.078	0.17	0.134483
Nt5c	8.84268e-05	-0.25259	0.084	0.17	0.85721
Tfam	0.000641551	-0.254863	0.048	0.106	1
Arl6ip1	2.58865e-05	-0.255348	0.185	0.311	0.250944
Commd3	8.03924e-05	-0.256636	0.056	0.129	0.779324
Ywhag	0.000361825	-0.258183	0.06	0.128	1
Ubqln1	0.00308129	-0.258649	0.056	0.107	1
Dtx3l	0.000162029	-0.260131	0.076	0.154	1
Sod1	0.000147624	-0.260194	0.349	0.496	1
Gtf2f2	0.000159877	-0.261593	0.042	0.104	1
Atp5c1	7.18063e-06	-0.262233	0.243	0.406	0.069609
Cyth4	0.00028731	-0.262418	0.044	0.104	1
Limd1	4.80451e-05	-0.262929	0.04	0.107	0.465749
Hist1h4d	0.000455686	-0.263364	0.048	0.107	1
Dnmt1	0.00711782	-0.263404	0.072	0.121	1
Sec13	0.00349545	-0.265336	0.054	0.104	1
Rab7	0.000174259	-0.265622	0.141	0.241	1
Usp25	0.00245713	-0.265634	0.092	0.157	1
Ndufs8	0.000669194	-0.265698	0.076	0.146	1
Id2	0.00101069	-0.2657	0.195	0.289	1
Zc3h15	0.00070389	-0.265993	0.096	0.171	1
Pdcd5	0.000476179	-0.266033	0.056	0.118	1
Srgn	0.000684735	-0.266074	0.534	0.697	1
Arf1	3.38773e-05	-0.266076	0.173	0.297	0.328406
Glmp	0.00360539	-0.266302	0.052	0.101	1
Nol7	0.000471241	-0.266716	0.165	0.261	1
Kmt5a	0.00308962	-0.267751	0.062	0.115	1
Ssr1	0.0012646	-0.267929	0.06	0.118	1
Usmg5	0.000114697	-0.268019	0.116	0.212	1
Desi2	0.00116237	-0.268105	0.07	0.132	1
Srsf6	0.000422931	-0.26825	0.106	0.19	1
Csrp1	5.82152e-05	-0.268841	0.052	0.124	0.564338
Emb	4.20609e-05	-0.269033	0.147	0.26	0.407738
Cops9	8.86144e-05	-0.269064	0.11	0.205	0.859028
Snrpd1	0.000508996	-0.269132	0.092	0.168	1
Tax1bp1	4.18766e-05	-0.269536	0.147	0.26	0.405952
Gtf3a	0.000376526	-0.270705	0.056	0.12	1
Iqgap1	4.79725e-05	-0.270923	0.195	0.323	0.465046
Sec24c	0.000401295	-0.271884	0.042	0.1	1
Ift20	0.00127121	-0.271941	0.064	0.123	1
Ptms	0.0220878	-0.273214	0.098	0.146	1
Rhoa	2.64523e-05	-0.273495	0.269	0.42	0.256429
Egln1	0.000252636	-0.273542	0.064	0.134	1
Capzb	3.88927e-05	-0.273552	0.347	0.504	0.377025
Crybg1	0.000364433	-0.273934	0.048	0.109	1
Ide	0.00640573	-0.274184	0.054	0.1	1
Rdx	0.000255992	-0.275541	0.094	0.174	1
Snrpb2	2.29354e-05	-0.275547	0.092	0.187	0.222336
Ndufb2	6.47928e-05	-0.27623	0.078	0.16	0.628101
Cers2	9.45465e-05	-0.276288	0.04	0.104	0.916534
Ttll3	4.2447e-05	-0.276938	0.227	0.362	0.411481
Tomm7	0.000129062	-0.27737	0.135	0.235	1
Eif3g	5.62147e-05	-0.277568	0.098	0.191	0.544945
Morf4l1	0.00425827	-0.277724	0.084	0.145	1
Sf3b1	3.04193e-06	-0.278112	0.189	0.333	0.0294885
Sfr1	0.000149443	-0.279298	0.135	0.23	1
Ssb	1.71361e-05	-0.28079	0.161	0.285	0.166118
Pdcd10	0.000105185	-0.280867	0.086	0.171	1
Icos	0.00013172	-0.282197	0.305	0.448	1
AC099934.3	0.000749684	-0.282311	0.195	0.299	1
Trbc2	1.10086e-14	-0.283511	0.992	1	1.06717e-10
Psma4	5.55057e-06	-0.283965	0.1	0.204	0.0538072
Ubl5	2.16289e-05	-0.284168	0.205	0.334	0.20967
Osbpl9	5.92502e-05	-0.284178	0.058	0.134	0.574371
Fmnl1	0.000691222	-0.284186	0.096	0.171	1
Papola	9.40207e-07	-0.284936	0.143	0.28	0.00911437
Lamtor5	5.11212e-06	-0.28494	0.076	0.174	0.0495569
Themis	0.000176514	-0.285009	0.181	0.289	1
Psme2b	2.13908e-05	-0.285023	0.181	0.308	0.207363
Syncrip	0.00212782	-0.285525	0.076	0.137	1
Msn	4.92976e-05	-0.28616	0.329	0.477	0.477891
Gls	4.43218e-05	-0.286773	0.036	0.101	0.429655
Vdac2	0.000254556	-0.287166	0.141	0.24	1
Cwc15	2.65387e-07	-0.28778	0.1	0.226	0.00257266
Eif6	0.00284321	-0.288185	0.096	0.159	1
Prdx2	1.30139e-05	-0.288836	0.116	0.224	0.126157
Adss	0.000150161	-0.289356	0.086	0.17	1
Snrpd2	0.000304193	-0.290228	0.141	0.235	1
Smdt1	2.39266e-05	-0.29023	0.122	0.229	0.231944
Cyb5r4	9.4531e-05	-0.29039	0.06	0.134	0.916384
Naa38	0.00334866	-0.290529	0.07	0.126	1
Tmem248	8.10998e-05	-0.291666	0.038	0.101	0.786181
Ndufc1	0.000986763	-0.291779	0.062	0.123	1
Derl1	0.000995293	-0.292451	0.074	0.138	1
Timm13	0.000402293	-0.292648	0.068	0.137	1
Uqcr11	8.72738e-06	-0.293024	0.082	0.182	0.0846032
Trav14d-3-dv8	2.52251e-06	-0.2933	0.175	0.311	0.0244532
Aurkaip1	0.000690403	-0.293553	0.1	0.176	1
Polr2f	0.000569019	-0.294216	0.044	0.1	1
AC153546.1	0.000237132	-0.294276	0.06	0.128	1
Med28	2.78714e-05	-0.294321	0.056	0.135	0.270186
Tm9sf3	7.82242e-06	-0.294468	0.1	0.21	0.0758305
Ndufb6	0.000110981	-0.294857	0.08	0.162	1
Pml	1.35237e-05	-0.295131	0.034	0.103	0.131099
Capza1	8.36285e-06	-0.295243	0.11	0.224	0.0810695
Nup210	2.76336e-05	-0.297541	0.052	0.129	0.26788
Rad21	2.09475e-05	-0.297961	0.102	0.202	0.203065
Chchd1	6.0465e-05	-0.300041	0.044	0.112	0.586148
Eif4e2	0.000363628	-0.301125	0.104	0.187	1
Kpnb1	0.000234883	-0.301965	0.09	0.17	1
Psmb1	2.68858e-06	-0.302038	0.305	0.474	0.0260631
Lig1	0.000551596	-0.302172	0.05	0.109	1
4930453N24Rik	0.000293529	-0.303164	0.05	0.114	1
Bcl2a1b	0.00157749	-0.304525	0.07	0.131	1
Eif3l	6.71955e-05	-0.304878	0.102	0.194	0.651393
Timm8b	0.0018393	-0.305699	0.054	0.107	1
Ndfip1	9.28464e-07	-0.306232	0.193	0.342	0.00900053
Xrn2	0.000149184	-0.306499	0.145	0.247	1
Sdf4	0.000116496	-0.306996	0.114	0.207	1
Cdkn2d	0.000274933	-0.30846	0.058	0.124	1
Hspd1	7.39189e-05	-0.308927	0.068	0.146	0.716569
Vars	7.08735e-05	-0.309646	0.038	0.101	0.687047
Akt1	0.000106284	-0.309966	0.064	0.138	1
Gm10123	1.09786e-05	-0.31017	0.118	0.227	0.106427
Cdc34	7.57288e-05	-0.310835	0.064	0.14	0.734115
Tufm	0.000561673	-0.31196	0.048	0.106	1
Sf3b6	1.45135e-05	-0.31197	0.104	0.208	0.140694
Uqcrc1	0.00518953	-0.31326	0.082	0.137	1
Atox1	1.20546e-05	-0.313863	0.114	0.222	0.116857
Swi5	0.000160159	-0.314892	0.094	0.179	1
Arl6ip5	4.37732e-05	-0.315076	0.12	0.222	0.424338
Tpm3	3.28997e-05	-0.315686	0.382	0.546	0.318929
AC162893.1	0.000425831	-0.3161	0.052	0.114	1
Mrpl54	0.000198339	-0.31638	0.042	0.103	1
Rbbp7	5.51043e-06	-0.317035	0.1	0.205	0.0534181
Actr10	0.000192493	-0.317413	0.058	0.128	1
Ywhab	4.88007e-05	-0.3175	0.249	0.384	0.473074
Arpc1a	0.000341327	-0.317529	0.046	0.106	1
Actr2	2.19971e-05	-0.317659	0.301	0.462	0.21324
Srp19	0.000344289	-0.317735	0.104	0.185	1
Kcnn4	0.000844037	-0.319738	0.05	0.106	1
1110008P14Rik	0.000686885	-0.319804	0.05	0.107	1
Gimap4	8.70106e-07	-0.320495	0.39	0.575	0.0084348
Arpp19	1.12154e-05	-0.32078	0.135	0.249	0.108722
Atp5h	1.53451e-06	-0.320791	0.267	0.44	0.0148755
Hpf1	1.21653e-05	-0.321174	0.048	0.128	0.11793
Ndufa12	1.22642e-05	-0.321495	0.074	0.165	0.118889
Ier2	2.41176e-05	-0.321538	0.098	0.196	0.233796
Polr2j	0.00897313	-0.32209	0.068	0.115	1
Tmed7	0.000265443	-0.323186	0.046	0.107	1
Tmem50a	7.01324e-05	-0.323293	0.177	0.291	0.679864
Psat1	0.000301359	-0.323391	0.08	0.154	1
Sumo1	0.000131956	-0.324278	0.141	0.241	1
Ezr	1.84712e-05	-0.324472	0.173	0.297	0.179059
Rab14	0.000649614	-0.325038	0.062	0.124	1
Lpxn	6.15176e-06	-0.325429	0.046	0.128	0.0596352
Sdhc	9.80559e-06	-0.326456	0.052	0.134	0.0950553
Tmem128	0.00269584	-0.328621	0.05	0.1	1
Eif4a1	1.6349e-05	-0.328753	0.179	0.306	0.158487
Lrmp	2.50752e-05	-0.328941	0.066	0.149	0.243079
Atp5o	3.16406e-05	-0.33071	0.179	0.302	0.306724
Pdcd6ip	2.67951e-05	-0.33095	0.1	0.199	0.259752
Lsm6	5.23155e-05	-0.331093	0.06	0.137	0.507147
Cops5	1.19592e-06	-0.331846	0.05	0.14	0.0115932
Fam111a	6.80627e-08	-0.332826	0.044	0.145	0.0006598
Sugt1	0.000128502	-0.333574	0.1	0.187	1
Rnaseh2c	4.95103e-05	-0.333836	0.046	0.115	0.479953
Eif2a	0.000142442	-0.333853	0.058	0.128	1
Bola3	0.00101548	-0.334472	0.05	0.106	1
Cct7	2.22593e-05	-0.335359	0.145	0.255	0.215782
Bnip2	5.01293e-06	-0.335509	0.03	0.101	0.0485954
Ybx1	7.93586e-07	-0.336265	0.382	0.571	0.00769302
Rac1	1.27226e-05	-0.336656	0.299	0.459	0.123333
Sh3glb1	6.18605e-06	-0.337933	0.131	0.249	0.0599676
Atp5k	0.000119159	-0.338577	0.141	0.243	1
Akr1a1	2.13726e-06	-0.338619	0.185	0.327	0.0207186
Chmp2a	1.10618e-05	-0.33922	0.088	0.187	0.107234
Phf5a	0.000243811	-0.339334	0.056	0.121	1
Wdr1	5.0056e-06	-0.33993	0.207	0.35	0.0485243
Sirt2	0.000146017	-0.340227	0.094	0.179	1
Ndufa9	2.34233e-05	-0.34115	0.054	0.132	0.227066
Arglu1	0.000173798	-0.341387	0.054	0.121	1
Gtf2h5	7.92923e-05	-0.341533	0.052	0.123	0.768659
Clic4	2.81377e-07	-0.341752	0.034	0.121	0.00272767
Sem1	7.10261e-07	-0.342103	0.235	0.393	0.00688527
Bzw1	7.95387e-06	-0.342138	0.12	0.233	0.0771048
Snrpf	1.0593e-05	-0.342321	0.082	0.177	0.102689
Anapc11	2.18818e-06	-0.343155	0.048	0.135	0.0212122
Ppp1r15b	0.00024655	-0.343413	0.042	0.101	1
Ddx39b	1.6126e-05	-0.344033	0.086	0.182	0.156326
Cyfip2	8.64238e-05	-0.345121	0.127	0.224	0.837792
Mbd2	2.29298e-07	-0.346927	0.189	0.35	0.00222282
Lsr	3.99827e-05	-0.347302	0.054	0.131	0.387592
Cox5b	7.23311e-05	-0.348324	0.207	0.325	0.701177
Sarnp	0.000159703	-0.348677	0.064	0.137	1
Ndufb10	2.04744e-06	-0.350756	0.078	0.182	0.0198479
Vsir	1.87489e-05	-0.350967	0.058	0.14	0.181752
Gm10177	5.37727e-05	-0.351774	0.056	0.131	0.521273
Gm8995	9.93619e-06	-0.351863	0.167	0.295	0.0963214
Epsti1	3.95012e-07	-0.352178	0.243	0.415	0.00382925
Kdelr2	2.79958e-05	-0.352251	0.036	0.103	0.271391
Gm11273	0.000900882	-0.353097	0.046	0.1	1
Ssu72	1.11434e-06	-0.353254	0.108	0.226	0.0108025
Esd	3.83694e-07	-0.353841	0.112	0.24	0.00371953
Bcap31	0.00246644	-0.354476	0.052	0.103	1
Rap1b	1.55189e-05	-0.354888	0.355	0.523	0.15044
Mpp6	4.51516e-06	-0.355298	0.03	0.101	0.0437699
Racgap1	1.39129e-05	-0.358052	0.038	0.109	0.134871
Cisd1	0.000168099	-0.35937	0.04	0.1	1
Sssca1	4.09299e-05	-0.360321	0.066	0.148	0.396775
Snhg6	0.00050849	-0.360357	0.044	0.1	1
Mdh2	1.01003e-06	-0.360856	0.183	0.33	0.00979128
Aco2	1.26125e-06	-0.36091	0.04	0.124	0.0122266
Me2	8.37121e-06	-0.360945	0.054	0.137	0.0811505
Rasgrp2	9.25211e-07	-0.361008	0.082	0.191	0.008969
Taldo1	1.20084e-06	-0.361089	0.149	0.288	0.0116409
Cst7	0.000201759	-0.361381	0.068	0.14	1
Smap2	9.48422e-07	-0.361517	0.12	0.247	0.00919401
Oaz1-ps	8.00063e-06	-0.362394	0.163	0.286	0.0775582
Uba2	0.000132113	-0.362789	0.078	0.157	1
Tra2b	7.26631e-07	-0.362958	0.131	0.263	0.00704397
Spcs2	6.94648e-06	-0.363377	0.147	0.267	0.0673392
Rnf213	0.000231812	-0.363648	0.042	0.103	1
Fxyd5	1.48016e-06	-0.365059	0.359	0.541	0.0143487
Mcm2	2.96325e-05	-0.365086	0.04	0.109	0.287258
Srsf2	3.89495e-07	-0.36574	0.131	0.263	0.00377576
Mdh1	8.0346e-07	-0.366496	0.145	0.277	0.00778874
Cfl1	7.16638e-12	-0.366981	0.791	0.905	6.94709e-08
Ndufb7	5.96384e-07	-0.367118	0.102	0.222	0.00578134
Psmb2	9.92444e-06	-0.367809	0.09	0.19	0.0962075
Pdap1	2.63951e-05	-0.368044	0.084	0.174	0.255874
Higd1a	9.26759e-05	-0.368297	0.046	0.112	0.8984
Tardbp	0.000776707	-0.369491	0.078	0.145	1
Arpc2	5.95991e-10	-0.369592	0.478	0.711	5.77753e-06
Vps29	0.000468619	-0.371549	0.078	0.148	1
Mmadhc	8.0079e-06	-0.372058	0.044	0.121	0.0776286
Lime1	8.3953e-06	-0.372917	0.177	0.306	0.081384
Gnptab	7.74269e-07	-0.373528	0.036	0.12	0.00750577
Nsmaf	0.00154409	-0.373669	0.048	0.1	1
Cdt1	5.88266e-07	-0.374347	0.032	0.114	0.00570265
Bud31	0.000297991	-0.374406	0.122	0.208	1
Tpm3-rs7	4.91846e-05	-0.374581	0.078	0.162	0.476795
E030024N20Rik	4.06151e-07	-0.374582	0.253	0.434	0.00393722
Pou2f2	0.00177833	-0.375173	0.048	0.1	1
Mrpl43	7.48665e-07	-0.3766	0.044	0.134	0.00725756
Hypk	0.00208467	-0.376917	0.082	0.143	1
Hip1r	3.8358e-06	-0.377113	0.032	0.106	0.0371842
Arpc5	2.71006e-08	-0.377996	0.329	0.529	0.000262713
Mir3076	9.37398e-08	-0.379875	0.068	0.18	0.000908714
Ost4	1.91063e-05	-0.380158	0.102	0.201	0.185217
Rab8b	4.25871e-05	-0.381436	0.122	0.222	0.412839
2002-09-01	9.97463e-05	-0.383116	0.04	0.103	0.96694
Bsg	6.76267e-05	-0.383161	0.044	0.11	0.655573
Mrpl57	9.45061e-05	-0.383399	0.082	0.165	0.916142
Snrpe	4.43767e-07	-0.383648	0.143	0.281	0.00430187
Arhgdia	1.23374e-07	-0.384043	0.291	0.477	0.00119599
Rab8a	2.02671e-06	-0.3847	0.185	0.325	0.0196469
Tfg	1.28958e-06	-0.38511	0.028	0.104	0.0125012
Gstp-ps	2.48911e-05	-0.385348	0.048	0.121	0.241295
Twf2	4.85639e-05	-0.385469	0.074	0.156	0.470778
Ifi206	4.69693e-05	-0.385632	0.116	0.215	0.45532
Psma6	2.63357e-06	-0.388155	0.175	0.311	0.0255298
Ppm1g	5.90545e-05	-0.388617	0.064	0.142	0.572475
Clic1	5.06712e-07	-0.389741	0.241	0.412	0.00491206
Gnai2	1.91261e-07	-0.391689	0.45	0.635	0.00185409
Trim30a	3.25776e-08	-0.395232	0.169	0.331	0.000315807
Rbx1	3.97953e-05	-0.395634	0.094	0.185	0.385775
Eloc	2.38423e-06	-0.397979	0.114	0.233	0.0231128
Cdk2ap1	7.20903e-06	-0.400044	0.086	0.184	0.0698844
1810037I17Rik	1.23765e-07	-0.401736	0.086	0.208	0.00119978
Snora20	1.85657e-08	-0.403138	0.149	0.308	0.000179976
Ndufa4	0.000127692	-0.403325	0.068	0.143	1
Gm23935	0.00648194	-0.404673	0.315	0.423	1
Mcm3	3.99e-07	-0.404804	0.072	0.18	0.00386791
Psmb8	1.58458e-06	-0.406494	0.363	0.547	0.0153609
H2-Q7	1.01744e-05	-0.406691	0.08	0.176	0.098631
Fh1	1.3114e-05	-0.407051	0.032	0.1	0.127127
Atp1b3	1.49504e-07	-0.407638	0.227	0.398	0.00144929
Ap2s1	1.64235e-05	-0.407673	0.122	0.227	0.159209
Psma2	7.65659e-08	-0.408571	0.247	0.428	0.000742229
Csnk2b	1.64358e-05	-0.408631	0.165	0.286	0.159328
Lsm4	4.7639e-06	-0.408679	0.173	0.306	0.0461812
Pkp3	1.05858e-06	-0.409118	0.076	0.182	0.0102619
Selenot	5.14203e-05	-0.40922	0.082	0.166	0.498469
Vdac1	4.45355e-06	-0.410161	0.068	0.16	0.0431727
Nmt1	1.92853e-05	-0.410261	0.064	0.148	0.186952
Mrpl27	0.000197819	-0.410761	0.052	0.117	1
Cox8a	2.12439e-06	-0.41168	0.235	0.39	0.0205939
Rer1	2.10032e-06	-0.41169	0.1	0.213	0.0203605
Apobec3	1.32394e-07	-0.411732	0.12	0.258	0.00128342
Ppp1ca	5.24192e-08	-0.412284	0.376	0.594	0.000508152
Rangap1	5.10293e-05	-0.412685	0.068	0.148	0.494678
Ncaph2	1.37e-05	-0.413168	0.058	0.14	0.132807
Ech1	5.40011e-06	-0.414032	0.098	0.202	0.0523487
Ifngr1	1.31846e-05	-0.414989	0.082	0.176	0.127811
Mir25	3.70539e-06	-0.415702	0.082	0.18	0.03592
Cox6c	5.41496e-06	-0.416876	0.205	0.341	0.0524926
Actb	1.99154e-40	-0.417035	0.998	1	1.9306e-36
Arhgdib	3.09452e-10	-0.417417	0.653	0.823	2.99982e-06
Myl12a	6.47566e-10	-0.417682	0.341	0.582	6.27751e-06
H13	1.94435e-07	-0.418945	0.108	0.235	0.00188485
Tuba1b	8.80086e-10	-0.41956	0.277	0.485	8.53156e-06
Mtdh	0.000404857	-0.419817	0.09	0.165	1
Pfdn6	5.39166e-05	-0.419918	0.058	0.132	0.522668
Ctse	1.49326e-06	-0.420685	0.137	0.266	0.0144756
Dynll1	1.63266e-09	-0.421436	0.203	0.398	1.5827e-05
Tab2	0.000167273	-0.42167	0.052	0.118	1
Gm13092	2.02791e-06	-0.423291	0.038	0.118	0.0196586
Lgals9	4.8557e-08	-0.423632	0.124	0.269	0.000470711
Herpud1	3.10136e-06	-0.423645	0.046	0.129	0.0300646
Parp9	1.60205e-06	-0.423756	0.036	0.117	0.0155303
Eif2s2	3.67232e-07	-0.424369	0.181	0.337	0.00355995
Mrpl33	8.50372e-07	-0.424778	0.127	0.253	0.00824351
Ddt	0.000200906	-0.4249	0.04	0.1	1
Snf8	2.15629e-06	-0.425523	0.062	0.157	0.0209031
Sfxn1	1.97207e-05	-0.425672	0.068	0.152	0.191173
Anp32e	1.02628e-05	-0.425961	0.129	0.238	0.0994875
Snrpg	1.1776e-08	-0.426454	0.175	0.344	0.000114156
Ywhaz	3.97104e-09	-0.426949	0.331	0.546	3.84953e-05
Minos1	2.23134e-07	-0.427949	0.1	0.224	0.00216306
Got2	5.54728e-05	-0.428043	0.078	0.16	0.537754
Atp5f1	1.64863e-08	-0.429481	0.265	0.448	0.000159819
Prex1	2.64347e-06	-0.429812	0.076	0.176	0.0256258
Copa	1.09224e-06	-0.430134	0.112	0.233	0.0105882
Pomp	4.67122e-06	-0.433732	0.185	0.314	0.0452828
Dtymk	6.84223e-05	-0.433735	0.05	0.12	0.663286
Fam103a1	2.11784e-05	-0.433805	0.036	0.104	0.205304
Pdcd6	1.26986e-05	-0.433879	0.094	0.193	0.1231
Eif4h	5.91417e-06	-0.434642	0.141	0.261	0.0573319
Hnrnpl	1.02514e-07	-0.436112	0.1	0.227	0.000993771
Picalm	3.10674e-05	-0.436466	0.082	0.171	0.301168
Psmb7	1.88547e-06	-0.436577	0.131	0.252	0.0182777
Alyref	1.37328e-05	-0.437601	0.09	0.185	0.133125
Adprh	4.96239e-07	-0.437831	0.044	0.135	0.00481054
Tbcb	4.95973e-05	-0.441119	0.054	0.128	0.480796
Capns1	1.82129e-08	-0.4413	0.147	0.305	0.000176556
Gadd45b	2.62393e-06	-0.441649	0.135	0.258	0.0254364
Sec11a	3.02734e-06	-0.441653	0.088	0.193	0.0293471
Mtpn	4.30882e-07	-0.444072	0.141	0.278	0.00417697
Psmc3	1.04042e-07	-0.444453	0.084	0.202	0.00100858
Zfp207	5.19419e-06	-0.444635	0.088	0.188	0.0503525
Gm4617	1.47457e-07	-0.444781	0.221	0.386	0.00142945
Metap2	5.5804e-06	-0.445026	0.104	0.208	0.0540964
Psmc4	3.7959e-06	-0.445632	0.066	0.157	0.0367974
Ctsb	3.39968e-06	-0.445653	0.127	0.243	0.0329565
Acsl5	3.42706e-05	-0.446585	0.062	0.14	0.33222
Psmc1	5.69771e-06	-0.446723	0.098	0.202	0.0552336
Cox7b	6.73571e-07	-0.447764	0.275	0.446	0.0065296
Psme2	2.57988e-06	-0.447781	0.181	0.319	0.0250094
Rbms1	1.56473e-08	-0.449158	0.09	0.224	0.000151685
Dad1	7.12587e-10	-0.449734	0.195	0.383	6.90782e-06
Paics	2.62411e-07	-0.450587	0.1	0.222	0.00254381
Arf4	4.89263e-07	-0.450834	0.084	0.198	0.00474292
Tuba1c	6.93175e-07	-0.45124	0.068	0.171	0.00671964
Cdca8	1.01661e-05	-0.451616	0.04	0.114	0.0985504
Idh3a	8.40342e-07	-0.452455	0.046	0.135	0.00814628
Impa1	0.000114819	-0.454187	0.046	0.11	1
Psma7	7.80529e-07	-0.455774	0.163	0.3	0.00756645
Ywhaq	7.78868e-07	-0.458191	0.11	0.232	0.00755035
Stat4	2.04235e-07	-0.458454	0.096	0.219	0.00197985
Slc25a5	1.48882e-08	-0.45911	0.452	0.652	0.000144326
Vbp1	4.7782e-06	-0.459708	0.036	0.11	0.0463199
Raf1	6.67458e-08	-0.45983	0.036	0.131	0.000647034
Arcn1	1.20754e-06	-0.46024	0.078	0.182	0.0117059
Ppa1	6.80076e-07	-0.461537	0.044	0.132	0.00659266
Utp11	1.43669e-05	-0.461887	0.034	0.103	0.139272
Tmed9	5.24012e-07	-0.463184	0.07	0.173	0.00507977
Elob	2.48573e-07	-0.463426	0.265	0.437	0.00240966
Tuba1a	4.11498e-08	-0.467493	0.084	0.207	0.000398906
Gm14165	8.04191e-06	-0.46886	0.163	0.286	0.0779583
Uba1	3.55024e-07	-0.46894	0.261	0.423	0.0034416
Xbp1	5.94581e-07	-0.469563	0.052	0.146	0.00576387
Atg3	0.000198357	-0.470202	0.048	0.11	1
Gm11966	1.56742e-05	-0.471185	0.092	0.187	0.151945
Tigit	1.10222e-05	-0.471564	0.114	0.219	0.106849
Ddost	6.0451e-07	-0.471629	0.032	0.114	0.00586012
Park7	3.42364e-08	-0.471841	0.098	0.232	0.000331887
Eri1	1.31378e-07	-0.472531	0.022	0.101	0.00127358
Hdac1	1.2503e-07	-0.472877	0.068	0.179	0.00121204
Csde1	3.72605e-08	-0.473012	0.131	0.277	0.000361204
Hopx	7.27444e-09	-0.474742	0.07	0.196	7.05184e-05
Tpst2	1.25507e-06	-0.474753	0.084	0.193	0.0121667
Grpel1	2.51783e-07	-0.475373	0.03	0.114	0.00244078
Dph3	3.17375e-06	-0.476254	0.044	0.126	0.0307663
Srsf7	4.75787e-07	-0.476631	0.096	0.213	0.00461228
Anxa7	7.86092e-07	-0.477495	0.04	0.126	0.00762038
Ighm	3.68297e-07	-0.478239	0.259	0.42	0.00357028
Aprt	2.07335e-07	-0.478907	0.084	0.202	0.0020099
Eif1ax	3.84646e-06	-0.479097	0.104	0.212	0.0372876
Immt	1.02167e-05	-0.479141	0.044	0.12	0.099041
Otulin	7.3173e-07	-0.479452	0.068	0.171	0.00709339
Gng2	1.26098e-06	-0.48098	0.116	0.238	0.0122239
Uqcrb	2.38581e-08	-0.481962	0.112	0.253	0.000231281
Tma7	4.57e-07	-0.483427	0.112	0.238	0.00443015
Mrps24	1.70909e-06	-0.484432	0.074	0.174	0.0165679
Anapc5	9.3532e-08	-0.485497	0.092	0.216	0.0009067
Tmem30a	4.79664e-06	-0.485781	0.066	0.157	0.0464986
Commd1	2.57318e-05	-0.486807	0.038	0.106	0.249444
Srsf1	4.05886e-06	-0.48702	0.088	0.19	0.0393465
Mki67	8.54785e-09	-0.487024	0.066	0.187	8.28629e-05
Tmco1	2.50329e-05	-0.487122	0.048	0.121	0.242668
Acot7	1.45886e-07	-0.487154	0.052	0.152	0.00141422
Psmd1	1.50732e-06	-0.487391	0.084	0.19	0.014612
Tmbim4	8.50376e-08	-0.489221	0.036	0.129	0.000824355
Capn2	2.78994e-08	-0.491564	0.062	0.177	0.000270457
Pqlc3	8.89381e-08	-0.491836	0.022	0.103	0.000862166
Spcs1	2.55559e-06	-0.492323	0.084	0.187	0.0247739
Vmp1	1.20854e-06	-0.492882	0.05	0.14	0.0117156
Tmem258	4.62348e-07	-0.493545	0.086	0.201	0.004482
Psmd13	2.13765e-05	-0.494054	0.054	0.132	0.207224
Serinc3	1.33501e-08	-0.494209	0.118	0.266	0.000129416
Slc35b1	8.93787e-08	-0.496063	0.036	0.129	0.000866438
Cdkn2aipnl	9.79099e-06	-0.497464	0.056	0.138	0.0949139
Calm3	1.56574e-06	-0.497901	0.114	0.23	0.0151783
Romo1	1.25903e-06	-0.498278	0.076	0.18	0.012205
Cd247	6.70308e-07	-0.498704	0.185	0.331	0.00649797
Itgb7	3.43052e-09	-0.500218	0.106	0.253	3.32554e-05
Azi2	2.20974e-05	-0.500312	0.042	0.112	0.214212
Sms	1.11074e-06	-0.5006	0.038	0.12	0.0107675
Atp2a2	1.7323e-06	-0.500992	0.036	0.115	0.0167929
Mcm6	1.7061e-06	-0.502936	0.11	0.226	0.0165389
Tmem160	1.12979e-05	-0.503727	0.072	0.16	0.109522
Fen1	1.07108e-05	-0.503982	0.038	0.109	0.10383
Pcna	2.87593e-07	-0.506072	0.173	0.323	0.00278793
Psmb4	1.20576e-08	-0.506896	0.201	0.37	0.000116887
Tmem14c	2.94436e-07	-0.507124	0.096	0.215	0.00285426
Srsf3	8.24776e-09	-0.509581	0.191	0.37	7.99538e-05
Nudt4	3.78836e-07	-0.509674	0.024	0.101	0.00367244
Gnas	1.63863e-10	-0.514348	0.41	0.644	1.58849e-06
Irf7	1.7179e-09	-0.515309	0.028	0.132	1.66533e-05
Txnl1	5.50609e-06	-0.515499	0.068	0.159	0.0533761
Ebp	9.72628e-07	-0.515914	0.028	0.104	0.00942865
Glrx3	8.56117e-06	-0.517116	0.078	0.171	0.082992
Oas3	1.18692e-07	-0.517278	0.022	0.103	0.0011506
Batf	8.55481e-09	-0.518365	0.129	0.28	8.29303e-05
Mif4gd	5.25222e-05	-0.519169	0.042	0.107	0.50915
Tyms	2.58934e-07	-0.520796	0.038	0.128	0.00251011
Atp5g3	2.14634e-10	-0.522793	0.353	0.583	2.08066e-06
Nucks1	1.11249e-07	-0.524441	0.131	0.269	0.00107845
Prr13	4.3652e-10	-0.526963	0.181	0.376	4.23162e-06
Rsrp1	9.61615e-07	-0.527444	0.028	0.104	0.0093219
BC004004	3.72722e-06	-0.527578	0.03	0.101	0.0361316
Tram1	1.43106e-09	-0.528329	0.181	0.365	1.38726e-05
Gpr171	1.05778e-07	-0.52836	0.09	0.212	0.00102541
Rasa3	1.17544e-08	-0.528461	0.056	0.171	0.000113947
Aldh9a1	5.7147e-07	-0.528725	0.042	0.129	0.00553983
Cox6b1	4.93613e-08	-0.530235	0.237	0.414	0.000478509
Sh3bgrl3	1.3008e-12	-0.530738	0.41	0.67	1.26099e-08
Anxa6	1.32036e-11	-0.531081	0.267	0.488	1.27995e-07
Rrm1	8.63652e-10	-0.532096	0.058	0.184	8.37224e-06
Ebna1bp2	8.44726e-07	-0.533088	0.032	0.112	0.00818878
Nasp	8.97555e-08	-0.534233	0.062	0.17	0.00087009
Cks2	1.22822e-05	-0.534397	0.032	0.1	0.119064
Sema4d	1.52869e-08	-0.534524	0.04	0.143	0.000148192
Ppp1r11	6.68248e-07	-0.534552	0.044	0.132	0.00647799
Cuta	1.30482e-06	-0.537249	0.034	0.114	0.0126489
Atp5j	7.00362e-08	-0.537553	0.151	0.297	0.000678931
Lcp1	6.30994e-13	-0.537744	0.516	0.753	6.11686e-09
Canx	5.01548e-08	-0.53959	0.161	0.317	0.000486201
Psmd8	1.51223e-07	-0.539653	0.153	0.294	0.00146596
Psma1	5.02742e-07	-0.541155	0.124	0.247	0.00487359
Ptma	7.85902e-10	-0.541508	0.39	0.586	7.61854e-06
Hikeshi	1.02036e-06	-0.544859	0.026	0.1	0.00989133
Panx1	3.23179e-05	-0.545865	0.04	0.107	0.31329
Atp5b	1.95359e-11	-0.546659	0.376	0.599	1.89381e-07
Psmd14	4.29756e-08	-0.547261	0.096	0.226	0.000416605
Psmd6	1.63287e-07	-0.548962	0.05	0.148	0.00158291
Fkbp5	4.68288e-06	-0.552612	0.048	0.129	0.0453958
Tmed2	9.3744e-09	-0.554077	0.038	0.142	9.08754e-05
Anxa5	7.28776e-07	-0.554644	0.034	0.115	0.00706475
Pttg1	4.5293e-07	-0.554781	0.028	0.107	0.00439071
Tmed10	3.21161e-09	-0.555208	0.086	0.227	3.11333e-05
Mrpl20	1.29105e-08	-0.556106	0.056	0.17	0.000125154
Casp1	2.63248e-05	-0.556494	0.05	0.123	0.255193
Cd69	1.57714e-07	-0.557129	0.139	0.277	0.00152888
AI662270	2.60764e-06	-0.557709	0.167	0.294	0.0252785
Sra1	6.00654e-05	-0.557758	0.064	0.138	0.582274
Erp44	2.58662e-06	-0.559655	0.03	0.103	0.0250746
Ifi27l2a	1.78184e-12	-0.55995	0.62	0.834	1.72731e-08
Mapre2	1.02285e-07	-0.560084	0.058	0.163	0.000991549
Pim1	1.45257e-10	-0.560652	0.183	0.376	1.40812e-06
Txndc17	6.29286e-07	-0.560714	0.078	0.185	0.0061003
Thy1	9.98638e-14	-0.561714	0.347	0.611	9.68079e-10
Uchl5	5.01162e-07	-0.564321	0.036	0.12	0.00485826
Exosc8	4.05534e-09	-0.564491	0.044	0.156	3.93125e-05
Etfa	2.94576e-08	-0.565355	0.05	0.157	0.000285562
Slc25a4	3.42824e-08	-0.565544	0.118	0.253	0.000332334
Hnrnpa2b1	7.66261e-12	-0.565591	0.384	0.61	7.42813e-08
Flna	7.95291e-12	-0.567262	0.147	0.344	7.70955e-08
Tmsb4x	1.90024e-33	-0.56868	0.968	0.984	1.84209e-29
Dctn3	4.19612e-10	-0.569097	0.05	0.174	4.06772e-06
Dpy30	2.55877e-07	-0.570751	0.036	0.123	0.00248047
Hist1h1e	0.000102248	-0.571524	0.056	0.124	0.991193
Sar1b	2.71736e-06	-0.57204	0.032	0.106	0.0263421
Mrpl58	5.60899e-08	-0.573535	0.048	0.149	0.000543736
Uqcrq	1.65109e-08	-0.574293	0.165	0.323	0.000160057
Ndufa11	1.42425e-10	-0.574945	0.102	0.266	1.38067e-06
Selenoh	2.68976e-09	-0.575701	0.072	0.202	2.60745e-05
Cyb5b	2.43671e-07	-0.581976	0.04	0.129	0.00236215
Casp3	3.1828e-08	-0.582369	0.108	0.244	0.00030854
Txndc9	1.46304e-06	-0.584575	0.034	0.112	0.0141827
Top2a	2.15213e-07	-0.585985	0.082	0.193	0.00208627
Tacc3	7.33117e-10	-0.588969	0.02	0.118	7.10683e-06
Cks1b	2.26232e-08	-0.589591	0.02	0.104	0.00021931
Pfkp	6.76306e-09	-0.590707	0.108	0.249	6.55611e-05
Cdc42	1.46654e-15	-0.594994	0.44	0.712	1.42166e-11
Gm19585	5.46914e-09	-0.595362	0.096	0.236	5.30178e-05
Cdca3	2.69835e-08	-0.596491	0.034	0.128	0.000261578
Ndufv3	4.1909e-10	-0.596792	0.157	0.334	4.06266e-06
S100a13	4.40494e-06	-0.597158	0.149	0.266	0.0427015
Sumo3	3.71875e-06	-0.597542	0.048	0.129	0.0360495
Itm2b	1.21525e-10	-0.59768	0.343	0.569	1.17806e-06
Rtp4	1.61127e-09	-0.598639	0.034	0.143	1.56196e-05
Fam129a	4.5518e-07	-0.599004	0.024	0.1	0.00441251
Ufc1	1.74298e-09	-0.601306	0.058	0.184	1.68964e-05
Smc3	2.15332e-07	-0.601338	0.07	0.177	0.00208743
Lbr	2.55207e-08	-0.602708	0.104	0.24	0.000247398
Vdac3	9.5796e-08	-0.603432	0.074	0.188	0.000928646
Lsp1	1.09542e-15	-0.603887	0.408	0.68	1.0619e-11
Tars	1.42506e-09	-0.604427	0.016	0.107	1.38146e-05
Banf1	1.52457e-09	-0.606112	0.124	0.283	1.47792e-05
Atpif1	1.94609e-08	-0.608767	0.058	0.17	0.000188654
Ywhah	5.13099e-09	-0.611007	0.104	0.249	4.97398e-05
Gsr	9.37231e-09	-0.61171	0.02	0.107	9.08552e-05
Ndufb11	1.30357e-09	-0.611718	0.127	0.286	1.26368e-05
Scd2	4.95058e-07	-0.612026	0.044	0.132	0.00479909
Prkcsh	7.22381e-08	-0.612226	0.036	0.129	0.000700276
Gm20390	2.67032e-12	-0.617991	0.315	0.557	2.58861e-08
H2afz	3.28105e-13	-0.619295	0.139	0.344	3.18065e-09
Efhd2	6.81722e-10	-0.619675	0.108	0.263	6.60861e-06
Mir7084	1.03406e-07	-0.621811	0.026	0.109	0.00100242
Isg20	2.01458e-08	-0.621923	0.064	0.18	0.000195293
Med30	1.1677e-07	-0.62434	0.048	0.145	0.00113196
Dek	8.12791e-09	-0.624823	0.189	0.35	7.8792e-05
Nucb1	2.05069e-09	-0.625649	0.042	0.154	1.98794e-05
Mif	1.68687e-12	-0.625681	0.247	0.477	1.63525e-08
Mapre1	3.53014e-08	-0.626923	0.114	0.252	0.000342211
Psma5	8.50134e-10	-0.630123	0.102	0.252	8.2412e-06
Ssr3	2.03101e-10	-0.632473	0.068	0.207	1.96886e-06
Psmb3	6.6987e-10	-0.632683	0.112	0.267	6.49372e-06
Ube2c	1.47289e-09	-0.633874	0.046	0.162	1.42782e-05
Epas1	4.43435e-09	-0.634779	0.018	0.107	4.29866e-05
D16Ertd472e	8.77163e-10	-0.635812	0.058	0.187	8.50322e-06
Ppib	2.91092e-13	-0.636528	0.153	0.367	2.82185e-09
Ufm1	2.33124e-06	-0.637273	0.036	0.112	0.022599
H2afy	1.40909e-10	-0.640084	0.155	0.333	1.36597e-06
M6pr	2.12758e-10	-0.643039	0.098	0.252	2.06248e-06
Ms4a4b	1.77199e-15	-0.643511	0.404	0.67	1.71777e-11
Hdlbp	1.62552e-08	-0.646457	0.078	0.202	0.000157578
Ostc	2.39364e-10	-0.647933	0.098	0.255	2.32039e-06
Selenos	2.26484e-10	-0.648244	0.066	0.205	2.19553e-06
Hprt	5.2858e-08	-0.64835	0.155	0.305	0.000512405
Itgb2	2.54124e-07	-0.648386	0.116	0.241	0.00246348
Cdc42se1	2.98997e-11	-0.648663	0.11	0.283	2.89848e-07
Reep5	2.13839e-08	-0.65322	0.09	0.216	0.000207295
Mcm5	2.6162e-08	-0.654778	0.076	0.196	0.000253614
Serp1	1.36796e-12	-0.655975	0.116	0.306	1.3261e-08
Xaf1	3.27561e-09	-0.656164	0.022	0.117	3.17537e-05
Mtch1	4.94966e-11	-0.658135	0.046	0.176	4.7982e-07
Atp6v0e	3.53761e-09	-0.658359	0.094	0.233	3.42936e-05
Pgam1	4.73676e-10	-0.660721	0.062	0.194	4.59182e-06
Tomm6	4.63954e-14	-0.662088	0.114	0.316	4.49757e-10
Atp5j2	1.5513e-12	-0.662698	0.247	0.476	1.50383e-08
Sar1a	1.23715e-09	-0.662794	0.054	0.176	1.19929e-05
Ahnak	5.64269e-12	-0.663477	0.084	0.247	5.47002e-08
Dnajc3	1.11734e-11	-0.663518	0.07	0.226	1.08315e-07
Ddx39	1.84294e-08	-0.664403	0.052	0.16	0.000178655
Trp53i11	2.00238e-08	-0.664687	0.022	0.109	0.000194111
Spcs3	3.22325e-10	-0.665299	0.046	0.17	3.12462e-06
Cox7a2	8.01016e-14	-0.66619	0.225	0.456	7.76505e-10
Samd9l	7.36127e-06	-0.672055	0.052	0.132	0.0713602
Gorasp2	1.8962e-09	-0.675025	0.048	0.165	1.83818e-05
Etfb	5.05839e-08	-0.675611	0.052	0.156	0.00049036
Nme1	3.35751e-10	-0.676529	0.155	0.328	3.25477e-06
Mrpl18	1.91675e-09	-0.677404	0.084	0.221	1.8581e-05
Dbi	1.42445e-08	-0.679197	0.068	0.187	0.000138086
Gm9385	3.92441e-12	-0.680817	0.137	0.33	3.80432e-08
Gm4735	2.24174e-12	-0.681552	0.054	0.202	2.17315e-08
Abracl	8.43624e-13	-0.681722	0.219	0.451	8.17809e-09
Ube2a	1.64451e-07	-0.684672	0.046	0.14	0.00159419
Gm2574	7.66915e-08	-0.685351	0.024	0.106	0.000743447
Rpn2	8.75616e-12	-0.686223	0.056	0.202	8.48822e-08
Cmtm7	1.03542e-12	-0.688676	0.046	0.194	1.00373e-08
Nans	8.15388e-09	-0.692576	0.034	0.134	7.90437e-05
Mien1	2.49254e-09	-0.69938	0.056	0.176	2.41627e-05
Hsd11b1	2.54741e-09	-0.699454	0.072	0.201	2.46946e-05
Cox6a1	1.09195e-13	-0.70023	0.303	0.541	1.05854e-09
Cope	1.32012e-10	-0.708188	0.096	0.25	1.27973e-06
Dctpp1	2.51e-08	-0.709435	0.034	0.128	0.000243319
Plp2	2.0638e-09	-0.712336	0.02	0.114	2.00065e-05
Ccna2	8.73115e-10	-0.71635	0.034	0.143	8.46398e-06
Kcnab2	7.93126e-11	-0.716486	0.084	0.235	7.68856e-07
Ran	8.84802e-15	-0.720568	0.277	0.523	8.57727e-11
Gm22801	1.35848e-10	-0.721656	0.135	0.303	1.31691e-06
Creld2	3.8468e-12	-0.721801	0.016	0.129	3.72909e-08
Sdf2l1	3.27218e-10	-0.723053	0.016	0.112	3.17205e-06
Isg15	2.99192e-08	-0.723449	0.062	0.174	0.000290037
Rpa2	1.25521e-10	-0.724441	0.028	0.14	1.2168e-06
Ybx3	1.59892e-12	-0.725341	0.108	0.286	1.54999e-08
Pnp	8.87378e-08	-0.726725	0.026	0.109	0.000860224
P4hb	1.10193e-13	-0.726883	0.133	0.337	1.06821e-09
Pmaip1	5.85061e-12	-0.728911	0.014	0.124	5.67158e-08
Mrpl40	1.04463e-07	-0.729105	0.048	0.145	0.00101267
Cox5a	5.02776e-14	-0.729119	0.155	0.369	4.87391e-10
Uck2	1.34698e-11	-0.729277	0.034	0.16	1.30577e-07
Cyba	1.07493e-11	-0.729762	0.179	0.372	1.04204e-07
Il2rb	4.10503e-12	-0.736128	0.118	0.294	3.97942e-08
Pdia3	7.33452e-14	-0.742539	0.131	0.328	7.11009e-10
Mir6916	8.65187e-10	-0.744631	0.068	0.199	8.38712e-06
Myo1f	4.40542e-11	-0.745532	0.052	0.187	4.27061e-07
Ctsc	1.00334e-08	-0.748839	0.03	0.126	9.72642e-05
Nab1	2.44112e-12	-0.749304	0.08	0.246	2.36642e-08
Nfkbiz	2.38045e-15	-0.750343	0.074	0.266	2.30761e-11
Gars	2.22119e-13	-0.752628	0.068	0.235	2.15322e-09
Lman2	6.5428e-11	-0.753737	0.082	0.23	6.34259e-07
Mlec	1.64448e-12	-0.756534	0.064	0.219	1.59416e-08
Rnh1	2.29038e-10	-0.758753	0.056	0.185	2.2203e-06
Gm24270	7.31575e-05	-0.763628	0.064	0.138	0.709189
Hif1a	1.40831e-11	-0.765938	0.127	0.302	1.36522e-07
Lmnb1	7.949e-10	-0.771292	0.05	0.17	7.70576e-06
Siah2	3.65556e-12	-0.774098	0.034	0.165	3.5437e-08
Cxcr3	1.0136e-13	-0.779376	0.07	0.243	9.82588e-10
Fkbp2	1.00109e-09	-0.785559	0.02	0.115	9.70455e-06
Pycard	1.70191e-13	-0.785895	0.199	0.417	1.64983e-09
Tspo	1.01958e-12	-0.788558	0.161	0.361	9.88381e-09
E2f2	1.72648e-10	-0.790566	0.026	0.135	1.67365e-06
Sytl3	7.98971e-12	-0.792611	0.022	0.138	7.74522e-08
Gbp7	6.19868e-12	-0.797957	0.058	0.205	6.009e-08
Cenpa	9.34261e-14	-0.799961	0.11	0.302	9.05673e-10
Zbp1	1.37471e-11	-0.801024	0.068	0.218	1.33264e-07
Sdhb	1.72075e-13	-0.801313	0.112	0.302	1.66809e-09
Adap1	2.57247e-11	-0.805922	0.008	0.104	2.49376e-07
Ssr2	2.11733e-12	-0.807176	0.052	0.199	2.05254e-08
Ifi204	1.1069e-10	-0.809759	0.01	0.104	1.07303e-06
Tubb4b	1.28851e-12	-0.812755	0.129	0.316	1.24908e-08
Ppp2cb	4.81491e-12	-0.813522	0.054	0.198	4.66758e-08
Ly6e	1.38727e-20	-0.815608	0.476	0.76	1.34482e-16
Gm11223	1.30347e-11	-0.820799	0.042	0.174	1.26358e-07
Prelid1	1.95418e-17	-0.821842	0.211	0.468	1.89438e-13
Magt1	2.89033e-11	-0.82476	0.026	0.14	2.80189e-07
Lgals3bp	9.19834e-11	-0.83117	0.048	0.177	8.91687e-07
Spn	1.14827e-14	-0.831434	0.157	0.372	1.11313e-10
Slx1b	1.24651e-14	-0.839123	0.106	0.303	1.20836e-10
Krtcap2	2.60587e-18	-0.841158	0.139	0.386	2.52613e-14
Sec11c	4.99936e-15	-0.846168	0.11	0.313	4.84638e-11
S1pr4	5.01249e-10	-0.846464	0.074	0.208	4.85911e-06
Trac	7.49399e-48	-0.848529	0.9	0.983	7.26467e-44
Ywhae	1.32512e-17	-0.85491	0.205	0.468	1.28457e-13
Surf4	1.45044e-12	-0.86178	0.066	0.221	1.40605e-08
Gm8203	8.889e-14	-0.865658	0.076	0.244	8.61699e-10
Bst2	1.18228e-12	-0.867696	0.044	0.187	1.1461e-08
Hist1h1b	1.01046e-08	-0.869752	0.034	0.132	9.79536e-05
Cxcr6	1.62888e-13	-0.871819	0.062	0.227	1.57904e-09
Psmb6	5.42882e-15	-0.875681	0.074	0.255	5.26269e-11
Calr	2.65573e-20	-0.886679	0.301	0.593	2.57446e-16
Dnajc15	1.47009e-20	-0.888585	0.197	0.481	1.42511e-16
Prdx1	1.37803e-19	-0.888876	0.179	0.446	1.33587e-15
Dut	9.3023e-15	-0.890684	0.084	0.267	9.01765e-11
Rrm2	1.10621e-11	-0.896507	0.06	0.204	1.07236e-07
Acadl	3.59934e-14	-0.902121	0.068	0.241	3.4892e-10
Rab1a	1.67745e-12	-0.902769	0.062	0.215	1.62612e-08
Calm1	7.57119e-35	-0.903483	0.566	0.851	7.33951e-31
Lrrc59	3.82176e-13	-0.918704	0.028	0.162	3.70481e-09
Gm21987	1.98456e-14	-0.920784	0.054	0.221	1.92383e-10
Atp8b4	7.70117e-14	-0.92323	0	0.106	7.46551e-10
Coro2a	3.16827e-14	-0.932088	0	0.109	3.07132e-10
Hsp90b1	5.67459e-15	-0.935686	0.07	0.249	5.50094e-11
Cdkn1a	4.94122e-14	-0.936799	0	0.107	4.79002e-10
Eno1	2.25391e-15	-0.937119	0.108	0.313	2.18494e-11
Pkm	5.82893e-24	-0.940336	0.355	0.669	5.65056e-20
Cenpw	5.00338e-12	-0.941545	0.022	0.14	4.85028e-08
Pdcd1	4.59376e-12	-0.943305	0.008	0.11	4.45319e-08
Gm7336	2.15889e-14	-0.943663	0.062	0.232	2.09283e-10
Gimap7	3.83779e-13	-0.947991	0.062	0.221	3.72035e-09
Dnajb11	4.80048e-15	-0.957932	0.03	0.182	4.65359e-11
Emp3	1.86841e-18	-0.961073	0.108	0.341	1.81124e-14
Stmn1	1.69481e-16	-0.970169	0.086	0.286	1.64295e-12
Hspa5	2.31149e-18	-0.972974	0.259	0.513	2.24076e-14
Rilpl2	8.39312e-19	-0.974392	0.153	0.407	8.13629e-15
Tpm4	2.81282e-16	-0.979446	0.102	0.311	2.72675e-12
Gm5559	4.50804e-38	-0.988049	0.54	0.866	4.37009e-34
Pclaf	1.98886e-14	-0.995738	0.028	0.17	1.928e-10
Myo1g	2.66344e-21	-1.00774	0.086	0.336	2.58194e-17
Ndufb8	7.3817e-16	-1.00986	0.1	0.303	7.15582e-12
Selplg	7.22054e-26	-1.01309	0.189	0.523	6.9996e-22
Phf11b	1.54943e-17	-1.01549	0.09	0.303	1.50202e-13
Rpn1	1.73826e-16	-1.03252	0.024	0.18	1.68507e-12
AA467197	2.03011e-14	-1.03415	0	0.11	1.96798e-10
Cd47	7.37786e-24	-1.03954	0.189	0.501	7.1521e-20
Glipr2	6.71632e-17	-1.04239	0.052	0.236	6.5108e-13
Ggt1	1.86698e-13	-1.04392	0	0.103	1.80985e-09
Gna15	2.43552e-12	-1.04473	0.016	0.131	2.36099e-08
S100a11	1.43113e-22	-1.05168	0.191	0.493	1.38734e-18
Sec61b	3.10091e-21	-1.05459	0.225	0.509	3.00603e-17
Il12rb2	8.3182e-15	-1.05922	0	0.114	8.06366e-11
Serpinb9	6.01378e-17	-1.06767	0.018	0.171	5.82976e-13
Birc5	1.89711e-18	-1.07207	0.032	0.213	1.83905e-14
Havcr2	9.44571e-18	-1.08011	0	0.137	9.15667e-14
Ctsd	2.24283e-17	-1.08855	0.092	0.305	2.1742e-13
Ldha	4.20327e-35	-1.09156	0.396	0.756	4.07465e-31
Cox17	5.83432e-20	-1.11035	0.054	0.267	5.65579e-16
Itga4	7.05776e-20	-1.13495	0.052	0.26	6.84179e-16
Osbpl3	2.52711e-17	-1.15662	0.006	0.148	2.44978e-13
Gm6637	8.32139e-17	-1.15742	0.012	0.157	8.06676e-13
Hist1h2ae	2.92395e-11	-1.16637	0.032	0.151	2.83448e-07
Manf	4.65334e-24	-1.17558	0.08	0.342	4.51095e-20
Pik3ap1	1.49416e-19	-1.1978	0	0.151	1.44844e-15
Rora	6.25978e-16	-1.20634	0.026	0.179	6.06823e-12
S100a10	4.86786e-42	-1.20876	0.335	0.77	4.7189e-38
2011-09-01	1.3564e-19	-1.23156	0.04	0.235	1.31489e-15
Ccnb2	5.39698e-20	-1.2433	0.048	0.252	5.23183e-16
Glipr1	3.02166e-21	-1.26254	0.05	0.264	2.92919e-17
AW112010	2.65373e-38	-1.27245	0.361	0.751	2.57253e-34
Cd48	9.45329e-28	-1.27724	0.129	0.437	9.16402e-24
Hist1h2ao	7.46229e-11	-1.27777	0.088	0.235	7.23395e-07
Hmgb2	3.48591e-33	-1.28154	0.203	0.574	3.37924e-29
1500009L16Rik	2.44031e-22	-1.30743	0.016	0.208	2.36564e-18
Sub1	1.04544e-38	-1.32315	0.299	0.706	1.01345e-34
Aldoa	8.06999e-41	-1.33352	0.273	0.683	7.82305e-37
Il18r1	5.6346e-23	-1.34728	0.004	0.187	5.46218e-19
Gm23248	1.98372e-25	-1.3498	0.06	0.313	1.92302e-21
Rps27l	7.36204e-26	-1.36354	0.066	0.327	7.13676e-22
Pdia6	4.83161e-23	-1.4278	0.036	0.25	4.68376e-19
Tagln2	1.95704e-38	-1.44023	0.153	0.535	1.89715e-34
Pgk1	2.42854e-29	-1.44244	0.108	0.415	2.35423e-25
Txn1	3.88793e-38	-1.45048	0.189	0.577	3.76896e-34
Tpi1	5.81463e-28	-1.46314	0.072	0.351	5.6367e-24
Crip1	3.61372e-54	-1.50928	0.247	0.75	3.50314e-50
Ifitm3	1.45896e-22	-1.54657	0.008	0.193	1.41431e-18
Gm15344	2.2022e-31	-1.56623	0.08	0.383	2.13481e-27
Ly6c2	6.36146e-47	-1.63768	0.129	0.571	6.1668e-43
Serpinb6b	4.48941e-33	-1.68029	0.066	0.379	4.35203e-29
Ifitm1	1.45035e-16	-1.73197	0	0.128	1.40597e-12
Plac8	1.96482e-58	-1.74691	0.165	0.675	1.90469e-54
Plek	1.37767e-33	-1.76684	0.008	0.271	1.33551e-29
Ly6a	3.33231e-76	-1.88172	0.263	0.798	3.23034e-72
AC153498.1	1.52042e-40	-2.04071	0.048	0.392	1.47389e-36
Nkg7	1.74928e-61	-2.0703	0.074	0.561	1.69575e-57
Anxa2	8.81492e-67	-2.12052	0.118	0.645	8.54518e-63
S100a6	1.69988e-89	-2.24427	0.261	0.838	1.64786e-85
Vim	3.38357e-116	-2.40146	0.271	0.919	3.28004e-112
Lgals1	1.48027e-111	-2.51133	0.253	0.896	1.43497e-107
Lgals3	6.90229e-78	-2.80612	0.038	0.588	6.69108e-74
Gzmb	1.41162e-97	-2.8636	0.129	0.765	1.36842e-93
S100a4	1.54438e-134	-2.98417	0.187	0.921	1.49712e-130

## Sheet: Legend
Dataset EV1: List of genes differentially expressed in rVSV (logFC > 0.25) vs rLCMV (logFC < -0.25) comparison, related to Figure S2B. Absolute logFC > 0.25 and adjusted p-value <0.05 filtering was applied.
