# Supplementary material for: T-cell-derived IFN-γ suppresses T follicular helper cell differentiation and antibody responses
Source: EMBO J. 2025 Apr 1;44(9):2400–23. doi: 10.1038/s44318-025-00414-3 (PMC12048687; doi:10.1038/s44318-025-00414-3)
Supplement: Supplementary file 6 — Source data Fig. 1 [file 44318_2025_414_MOESM6_ESM.zip]

Archive with 20 entries (16 files):
- Figure 1/
- __MACOSX/._Figure 1
- Figure 1/.DS_Store
- __MACOSX/Figure 1/._.DS_Store
- Figure 1/1H/
- __MACOSX/Figure 1/._1H
- Figure 1/1F/
- __MACOSX/Figure 1/._1F
- Figure 1/1K/
- __MACOSX/Figure 1/._1K
- Figure 1/1H/LNs_5+.fcs
- __MACOSX/Figure 1/1H/._LNs_5+.fcs
- Figure 1/1F/LNs_3+.fcs
- __MACOSX/Figure 1/1F/._LNs_3+.fcs
- Figure 1/1K/LNs_4+.fcs
- __MACOSX/Figure 1/1K/._LNs_4+.fcs
- Figure 1/1K/LNs_5+.fcs
- __MACOSX/Figure 1/1K/._LNs_5+.fcs
- Figure 1/1K/LNs_3+.fcs
- __MACOSX/Figure 1/1K/._LNs_3+.fcs
