# Supplementary material for: T-cell-derived IFN-γ suppresses T follicular helper cell differentiation and antibody responses
Source: EMBO J. 2025 Apr 1;44(9):2400–23. doi: 10.1038/s44318-025-00414-3 (PMC12048687; doi:10.1038/s44318-025-00414-3)
Supplement: Supplementary file 7 — Source data Fig. 2 [file 44318_2025_414_MOESM7_ESM.zip]

Archive with 26 entries (22 files):
- Figure 2/
- __MACOSX/._Figure 2
- Figure 2/.DS_Store
- __MACOSX/Figure 2/._.DS_Store
- Figure 2/2C/
- __MACOSX/Figure 2/._2C
- Figure 2/2E/
- __MACOSX/Figure 2/._2E
- Figure 2/2B/
- __MACOSX/Figure 2/._2B
- Figure 2/2C/Control Group_001_2_2024_12_04_16_32_20.fcs
- __MACOSX/Figure 2/2C/._Control Group_001_2_2024_12_04_16_32_20.fcs
- Figure 2/2C/a-IFNg Group_001_7_2024_12_04_16_56_00.fcs
- __MACOSX/Figure 2/2C/._a-IFNg Group_001_7_2024_12_04_16_56_00.fcs
- Figure 2/2E/.DS_Store
- __MACOSX/Figure 2/2E/._.DS_Store
- Figure 2/2E/Control Group_001_2_2024_12_04_16_32_20.fcs
- __MACOSX/Figure 2/2E/._Control Group_001_2_2024_12_04_16_32_20.fcs
- Figure 2/2E/a-IFNg Group_001_7_2024_12_04_16_56_00.fcs
- __MACOSX/Figure 2/2E/._a-IFNg Group_001_7_2024_12_04_16_56_00.fcs
- Figure 2/2B/.DS_Store
- __MACOSX/Figure 2/2B/._.DS_Store
- Figure 2/2B/Figure 2B (gzmb).csv
- __MACOSX/Figure 2/2B/._Figure 2B (gzmb).csv
- Figure 2/2B/Figure 2B (tcf1).csv
- __MACOSX/Figure 2/2B/._Figure 2B (tcf1).csv
