# Supplementary material for: T-cell-derived IFN-γ suppresses T follicular helper cell differentiation and antibody responses
Source: EMBO J. 2025 Apr 1;44(9):2400–23. doi: 10.1038/s44318-025-00414-3 (PMC12048687; doi:10.1038/s44318-025-00414-3)
Supplement: Supplementary file 7 — Source data Fig. 2 [file 44318_2025_414_MOESM7_ESM.zip › Figure 2/2B/Figure 2B (gzmb).csv]

Ctrl	a-IFNg
77,4000	46,5000
91,8000	37,6000
87,7000	48,7000
85,0000	53,0000
