# Supplementary material for: T-cell-derived IFN-γ suppresses T follicular helper cell differentiation and antibody responses
Source: EMBO J. 2025 Apr 1;44(9):2400–23. doi: 10.1038/s44318-025-00414-3 (PMC12048687; doi:10.1038/s44318-025-00414-3)
Supplement: Supplementary file 7 — Source data Fig. 2 [file 44318_2025_414_MOESM7_ESM.zip › Figure 2/2B/Figure 2B (tcf1).csv]

Ctrl	a-IFNg
18,2000	47,8000
4,6200	56,9000
7,4300	46,0000
10,9000	40,5000
