# Supplementary material for: T-cell-derived IFN-γ suppresses T follicular helper cell differentiation and antibody responses
Source: EMBO J. 2025 Apr 1;44(9):2400–23. doi: 10.1038/s44318-025-00414-3 (PMC12048687; doi:10.1038/s44318-025-00414-3)
Supplement: Supplementary file 8 — Source data Fig. 3 [file 44318_2025_414_MOESM8_ESM.zip]

Archive with 26 entries (22 files):
- Figure 3/
- __MACOSX/._Figure 3
- Figure 3/3B/
- __MACOSX/Figure 3/._3B
- Figure 3/3C/
- __MACOSX/Figure 3/._3C
- Figure 3/.DS_Store
- __MACOSX/Figure 3/._.DS_Store
- Figure 3/3A/
- __MACOSX/Figure 3/._3A
- Figure 3/3B/.DS_Store
- __MACOSX/Figure 3/3B/._.DS_Store
- Figure 3/3B/Figure 3B.csv
- __MACOSX/Figure 3/3B/._Figure 3B.csv
- Figure 3/3C/.DS_Store
- __MACOSX/Figure 3/3C/._.DS_Store
- Figure 3/3C/Figure 3C.csv
- __MACOSX/Figure 3/3C/._Figure 3C.csv
- Figure 3/3A/MM#8 5A PBS_m_TileScan 001 TileScan_001_Merging yes cropped 1_2023-11-14T15-25-11.704.tif
- __MACOSX/Figure 3/3A/._MM#8 5A PBS_m_TileScan 001 TileScan_001_Merging yes cropped 1_2023-11-14T15-25-11.704.tif
- Figure 3/3A/MM#8 9A aIFNg_q_TileScan 001 TileScan_001_Merging yes cropped_2023-11-14T15-24-03.043.tif
- __MACOSX/Figure 3/3A/._MM#8 9A aIFNg_q_TileScan 001 TileScan_001_Merging yes cropped_2023-11-14T15-24-03.043.tif
- Figure 3/3A/MM#8 9A aIFNg_q_TileScan 001 TileScan_001_Merging yes cropped_2023-11-14T15-24-14.473.tif
- __MACOSX/Figure 3/3A/._MM#8 9A aIFNg_q_TileScan 001 TileScan_001_Merging yes cropped_2023-11-14T15-24-14.473.tif
- Figure 3/3A/MM#8 5A PBS_m_TileScan 001 TileScan_001_Merging yes cropped 1_2023-11-14T15-26-06.116.tif
- __MACOSX/Figure 3/3A/._MM#8 5A PBS_m_TileScan 001 TileScan_001_Merging yes cropped 1_2023-11-14T15-26-06.116.tif
