# Supplementary material for: T-cell-derived IFN-γ suppresses T follicular helper cell differentiation and antibody responses
Source: EMBO J. 2025 Apr 1;44(9):2400–23. doi: 10.1038/s44318-025-00414-3 (PMC12048687; doi:10.1038/s44318-025-00414-3)
Supplement: Supplementary file 8 — Source data Fig. 3 [file 44318_2025_414_MOESM8_ESM.zip › Figure 3/3B/Figure 3B.csv]

PBS	aIFNγ
11,400000000	58,70000000
15,000000000	33,50000000
25,200000000	28,00000000
3,000000000	43,00000000
