# Supplementary material for: T-cell-derived IFN-γ suppresses T follicular helper cell differentiation and antibody responses
Source: EMBO J. 2025 Apr 1;44(9):2400–23. doi: 10.1038/s44318-025-00414-3 (PMC12048687; doi:10.1038/s44318-025-00414-3)
Supplement: Supplementary file 8 — Source data Fig. 3 [file 44318_2025_414_MOESM8_ESM.zip › Figure 3/3C/Figure 3C.csv]

PBS	aIFNγ
0,609848500	2,15323400
0,117690100	1,95454500
0,789743600	1,62161200
0,170731700	0,59097530
