# Supplementary material for: T-cell-derived IFN-γ suppresses T follicular helper cell differentiation and antibody responses
Source: EMBO J. 2025 Apr 1;44(9):2400–23. doi: 10.1038/s44318-025-00414-3 (PMC12048687; doi:10.1038/s44318-025-00414-3)
Supplement: Supplementary file 9 — Source data Fig. 4 [file 44318_2025_414_MOESM9_ESM.zip]

Archive with 30 entries (25 files):
- Figure 4/
- __MACOSX/._Figure 4
- Figure 4/.DS_Store
- __MACOSX/Figure 4/._.DS_Store
- Figure 4/4C and E/
- __MACOSX/Figure 4/._4C and E
- Figure 4/4B/
- __MACOSX/Figure 4/._4B
- Figure 4/4F/
- __MACOSX/Figure 4/._4F
- Figure 4/4G/
- __MACOSX/Figure 4/._4G
- Figure 4/4C and E/Ctrl lns_Tube_004.fcs
- __MACOSX/Figure 4/4C and E/._Ctrl lns_Tube_004.fcs
- Figure 4/4C and E/aIFNg lns_Tube_006.fcs
- __MACOSX/Figure 4/4C and E/._aIFNg lns_Tube_006.fcs
- Figure 4/4B/.DS_Store
- __MACOSX/Figure 4/4B/._.DS_Store
- Figure 4/4B/Figure 4B (th1).csv
- __MACOSX/Figure 4/4B/._Figure 4B (th1).csv
- Figure 4/4B/Figure 4B (tfh).csv
- __MACOSX/Figure 4/4B/._Figure 4B (tfh).csv
- Figure 4/4F/.DS_Store
- __MACOSX/Figure 4/4F/._.DS_Store
- Figure 4/4F/Figure 4f (tbet).csv
- __MACOSX/Figure 4/4F/._Figure 4f (tbet).csv
- Figure 4/4F/Figure 4f (bcl6).csv
- __MACOSX/Figure 4/4F/._Figure 4f (bcl6).csv
- Figure 4/4G/Figure 4g.csv
- __MACOSX/Figure 4/4G/._Figure 4g.csv
