# Supplementary material for: T-cell-derived IFN-γ suppresses T follicular helper cell differentiation and antibody responses
Source: EMBO J. 2025 Apr 1;44(9):2400–23. doi: 10.1038/s44318-025-00414-3 (PMC12048687; doi:10.1038/s44318-025-00414-3)
Supplement: Supplementary file 9 — Source data Fig. 4 [file 44318_2025_414_MOESM9_ESM.zip › Figure 4/4B/Figure 4B (th1).csv]

Ctrl	a-IFNg
86,00000	79,10000
91,50000	83,70000
87,70000	78,50000
	79,50000
