# Supplementary material for: T-cell-derived IFN-γ suppresses T follicular helper cell differentiation and antibody responses
Source: EMBO J. 2025 Apr 1;44(9):2400–23. doi: 10.1038/s44318-025-00414-3 (PMC12048687; doi:10.1038/s44318-025-00414-3)
Supplement: Supplementary file 9 — Source data Fig. 4 [file 44318_2025_414_MOESM9_ESM.zip › Figure 4/4B/Figure 4B (tfh).csv]

Ctrl	a-IFNg
10,70000	17,90000
5,81000	11,40000
7,05000	20,90000
	15,70000
