# Supplementary material for: T-cell-derived IFN-γ suppresses T follicular helper cell differentiation and antibody responses
Source: EMBO J. 2025 Apr 1;44(9):2400–23. doi: 10.1038/s44318-025-00414-3 (PMC12048687; doi:10.1038/s44318-025-00414-3)
Supplement: Supplementary file 9 — Source data Fig. 4 [file 44318_2025_414_MOESM9_ESM.zip › Figure 4/4F/Figure 4f (tbet).csv]

PBS	aIFNγ
28,000000000	8,52000000
16,200000000	11,00000000
14,800000000	8,21000000
	10,10000000
