# Supplementary material for: T-cell-derived IFN-γ suppresses T follicular helper cell differentiation and antibody responses
Source: EMBO J. 2025 Apr 1;44(9):2400–23. doi: 10.1038/s44318-025-00414-3 (PMC12048687; doi:10.1038/s44318-025-00414-3)
Supplement: Supplementary file 9 — Source data Fig. 4 [file 44318_2025_414_MOESM9_ESM.zip › Figure 4/4F/Figure 4f (bcl6).csv]

PBS	aIFNγ
2,240000000	2,90000000
0,730000000	3,52000000
1,190000000	2,52000000
	2,09000000
