# Supplementary material for: T-cell-derived IFN-γ suppresses T follicular helper cell differentiation and antibody responses
Source: EMBO J. 2025 Apr 1;44(9):2400–23. doi: 10.1038/s44318-025-00414-3 (PMC12048687; doi:10.1038/s44318-025-00414-3)
Supplement: Supplementary file 9 — Source data Fig. 4 [file 44318_2025_414_MOESM9_ESM.zip › Figure 4/4G/Figure 4g.csv]

PBS	aIFNγ
2,264810104	6,5014891460
1,473503387	2,4814960080
2,511792626	6,2817980300
0,821526642	1,7904315690
1,537090450	6,6431825660
2,806786516	4,1448778899
