# Supplementary material for: T-cell-derived IFN-γ suppresses T follicular helper cell differentiation and antibody responses
Source: EMBO J. 2025 Apr 1;44(9):2400–23. doi: 10.1038/s44318-025-00414-3 (PMC12048687; doi:10.1038/s44318-025-00414-3)
Supplement: Supplementary file 10 — Source data Fig. 7 [file 44318_2025_414_MOESM10_ESM.zip]

Archive with 56 entries (48 files):
- Figure 7/
- __MACOSX/._Figure 7
- Figure 7/.DS_Store
- __MACOSX/Figure 7/._.DS_Store
- Figure 7/7D/
- __MACOSX/Figure 7/._7D
- Figure 7/7C/
- __MACOSX/Figure 7/._7C
- Figure 7/7B/
- __MACOSX/Figure 7/._7B
- Figure 7/7E/
- __MACOSX/Figure 7/._7E
- Figure 7/7I/
- __MACOSX/Figure 7/._7I
- Figure 7/7G/
- __MACOSX/Figure 7/._7G
- Figure 7/7H/
- __MACOSX/Figure 7/._7H
- Figure 7/7D/Figure 7d (IFNGR1 MFI).csv
- __MACOSX/Figure 7/7D/._Figure 7d (IFNGR1 MFI).csv
- Figure 7/7D/LNs_Tube_008_sgIFNGR1.fcs
- __MACOSX/Figure 7/7D/._LNs_Tube_008_sgIFNGR1.fcs
- Figure 7/7D/LNs_Tube_005_sgCtrl.fcs
- __MACOSX/Figure 7/7D/._LNs_Tube_005_sgCtrl.fcs
- Figure 7/7C/.DS_Store
- __MACOSX/Figure 7/7C/._.DS_Store
- Figure 7/7C/Figure 7c (%Smarta).numbers
- __MACOSX/Figure 7/7C/._Figure 7c (%Smarta).numbers
- Figure 7/7B/Specimen_001_electroporated no RNPs.fcs
- __MACOSX/Figure 7/7B/._Specimen_001_electroporated no RNPs.fcs
- Figure 7/7B/Specimen_001_electroporated sgIFNgR.fcs
- __MACOSX/Figure 7/7B/._Specimen_001_electroporated sgIFNgR.fcs
- Figure 7/7B/Specimen_001_electroporated sg ctrl.fcs
- __MACOSX/Figure 7/7B/._Specimen_001_electroporated sg ctrl.fcs
- Figure 7/7E/.DS_Store
- __MACOSX/Figure 7/7E/._.DS_Store
- Figure 7/7E/Figure 7e (th1).numbers
- __MACOSX/Figure 7/7E/._Figure 7e (th1).numbers
- Figure 7/7E/Figure 7e (tfh).numbers
- __MACOSX/Figure 7/7E/._Figure 7e (tfh).numbers
- Figure 7/7I/Figure 7i.csv
- __MACOSX/Figure 7/7I/._Figure 7i.csv
- Figure 7/7G/Group_Smarta KO.fcs
- __MACOSX/Figure 7/7G/._Group_Smarta KO.fcs
- Figure 7/7G/Group_Smarta WT.fcs
- __MACOSX/Figure 7/7G/._Group_Smarta WT.fcs
- Figure 7/7G/Figure 7g (IFNGR1).csv
- __MACOSX/Figure 7/7G/._Figure 7g (IFNGR1).csv
- Figure 7/7H/Figure 7h (Tfh Bcl6+).numbers
- __MACOSX/Figure 7/7H/._Figure 7h (Tfh Bcl6+).numbers
- Figure 7/7H/.DS_Store
- __MACOSX/Figure 7/7H/._.DS_Store
- Figure 7/7H/Figure 7h (Tfh CXCR5).csv
- __MACOSX/Figure 7/7H/._Figure 7h (Tfh CXCR5).csv
- Figure 7/7H/Figure 7h (Th1 CXCR5-).csv
- __MACOSX/Figure 7/7H/._Figure 7h (Th1 CXCR5-).csv
