# Supplementary material for: T-cell-derived IFN-γ suppresses T follicular helper cell differentiation and antibody responses
Source: EMBO J. 2025 Apr 1;44(9):2400–23. doi: 10.1038/s44318-025-00414-3 (PMC12048687; doi:10.1038/s44318-025-00414-3)
Supplement: Supplementary file 10 — Source data Fig. 7 [file 44318_2025_414_MOESM10_ESM.zip › Figure 7/7D/Figure 7d (IFNGR1 MFI).csv]

Control	sgIFNGR1
350,00000	256,00000
251,00000	131,00000
300,00000	210,00000
391,00000	208,00000
