# Supplementary material for: T-cell-derived IFN-γ suppresses T follicular helper cell differentiation and antibody responses
Source: EMBO J. 2025 Apr 1;44(9):2400–23. doi: 10.1038/s44318-025-00414-3 (PMC12048687; doi:10.1038/s44318-025-00414-3)
Supplement: Supplementary file 10 — Source data Fig. 7 [file 44318_2025_414_MOESM10_ESM.zip › Figure 7/7I/Figure 7i.csv]

	CD4+ T	CD4+ T	CD4+ T	CD4+ T	CD8+ T	CD8+ T	CD8+ T	CD8+ T	B	B	B	B	DC	DC	DC	DC	Ly6G+	Ly6G+	Ly6G+	Ly6G+	IM	IM	IM	IM	NK	NK	NK	NK
0	6557	6273	5817	6518	7861	7401	6974,0	7598	7656	7575	6818	7716	12774	20312	16685	12327,0	3169	4594	3199	3548	8999	13617	7118	9507	13596,0	13043	13062	13537
1	4018	4895	5727	4873	4561	5557	6456,0	5472	5485	6277	6714	5988	13848	16237	12576	9771,0	5238	5421	4202	4850	3778	4580	3884	3824	7914,0	8886	8086	7625
2	4518	4553	4632	4712	5519	5589	5722,0	5695	5761	5698	5882	5771	12705	11882	10358	12835,0	4288	4415	5659	2866	5101	4554	4009	5605	13846,0	12505	12855	14423
3	5054	5246	4827	5050	6194	6423	5911,0	6374	6394	6289	5577	5851	14184	10901	11375	10509,0	3971	6552	4788	3279	5920	4777	4147	4712	13373,0	13647	13014	13250
