# Supplementary material for: T-cell-derived IFN-γ suppresses T follicular helper cell differentiation and antibody responses
Source: EMBO J. 2025 Apr 1;44(9):2400–23. doi: 10.1038/s44318-025-00414-3 (PMC12048687; doi:10.1038/s44318-025-00414-3)
Supplement: Supplementary file 10 — Source data Fig. 7 [file 44318_2025_414_MOESM10_ESM.zip › Figure 7/7G/Figure 7g (IFNGR1).csv]

Smarta WT	Smarta WT + a-IFNg	Smarta KO	Smarta KO + a-IFNg
12756,0000	12169,0000	7575,00000	7011,0000
17121,0000	10947,0000	6640,00000	6012,0000
14376,0000	11837,0000	7393,00000	6490,0000
15130,0000	13190,0000	8710,00000	7220,0000
