# Supplementary material for: T-cell-derived IFN-γ suppresses T follicular helper cell differentiation and antibody responses
Source: EMBO J. 2025 Apr 1;44(9):2400–23. doi: 10.1038/s44318-025-00414-3 (PMC12048687; doi:10.1038/s44318-025-00414-3)
Supplement: Supplementary file 10 — Source data Fig. 7 [file 44318_2025_414_MOESM10_ESM.zip › Figure 7/7H/Figure 7h (Tfh CXCR5).csv]

Smarta WT	Smarta WT + a-IFNg	Smarta KO	Smarta KO + a-IFNg
10,4000	45,1000	17,90000	25,5000
2,6500	50,3000	9,81000	34,6000
4,3500	43,2000	7,51000	47,2000
6,1100	36,4000	11,10000	28,0000
