# Supplementary material for: T-cell-derived IFN-γ suppresses T follicular helper cell differentiation and antibody responses
Source: EMBO J. 2025 Apr 1;44(9):2400–23. doi: 10.1038/s44318-025-00414-3 (PMC12048687; doi:10.1038/s44318-025-00414-3)
Supplement: Supplementary file 10 — Source data Fig. 7 [file 44318_2025_414_MOESM10_ESM.zip › Figure 7/7H/Figure 7h (Th1 CXCR5-).csv]

Smarta WT	Smarta WT + a-IFNg	Smarta KO	Smarta KO + a-IFNg
88,7000	53,4000	80,00000	72,7000
96,8000	48,2000	88,50000	63,1000
94,7000	55,5000	90,90000	50,8000
92,9000	62,4000	86,90000	70,3000
