# Supplementary material for: T-cell-derived IFN-γ suppresses T follicular helper cell differentiation and antibody responses
Source: EMBO J. 2025 Apr 1;44(9):2400–23. doi: 10.1038/s44318-025-00414-3 (PMC12048687; doi:10.1038/s44318-025-00414-3)
Supplement: Supplementary file 11 — Source data Fig. 8 [file 44318_2025_414_MOESM11_ESM.zip]

Archive with 48 entries (40 files):
- Figure 8/
- __MACOSX/._Figure 8
- Figure 8/.DS_Store
- __MACOSX/Figure 8/._.DS_Store
- Figure 8/8I/
- __MACOSX/Figure 8/._8I
- Figure 8/8G/
- __MACOSX/Figure 8/._8G
- Figure 8/8F/
- __MACOSX/Figure 8/._8F
- Figure 8/8J/
- __MACOSX/Figure 8/._8J
- Figure 8/8D/
- __MACOSX/Figure 8/._8D
- Figure 8/8C/
- __MACOSX/Figure 8/._8C
- Figure 8/8B/
- __MACOSX/Figure 8/._8B
- Figure 8/8I/Figure 8I (th1).csv
- __MACOSX/Figure 8/8I/._Figure 8I (th1).csv
- Figure 8/8I/Figure 8I (tfh).csv
- __MACOSX/Figure 8/8I/._Figure 8I (tfh).csv
- Figure 8/8I/.DS_Store
- __MACOSX/Figure 8/8I/._.DS_Store
- Figure 8/8G/.DS_Store
- __MACOSX/Figure 8/8G/._.DS_Store
- Figure 8/8G/Figure 8g (IgG3).csv
- __MACOSX/Figure 8/8G/._Figure 8g (IgG3).csv
- Figure 8/8G/Figure 8g (IgG1).csv
- __MACOSX/Figure 8/8G/._Figure 8g (IgG1).csv
- Figure 8/8G/Figure 8g (IgGM).csv
- __MACOSX/Figure 8/8G/._Figure 8g (IgGM).csv
- Figure 8/8F/.DS_Store
- __MACOSX/Figure 8/8F/._.DS_Store
- Figure 8/8F/Figure 8f (th1).numbers
- __MACOSX/Figure 8/8F/._Figure 8f (th1).numbers
- Figure 8/8F/Figure 8f (tfh).numbers
- __MACOSX/Figure 8/8F/._Figure 8f (tfh).numbers
- Figure 8/8J/Figure 8J (B cells).csv
- __MACOSX/Figure 8/8J/._Figure 8J (B cells).csv
- Figure 8/8D/Figure 8D (qPCR).csv
- __MACOSX/Figure 8/8D/._Figure 8D (qPCR).csv
- Figure 8/8C/Figure 8C (qPCR).csv
- __MACOSX/Figure 8/8C/._Figure 8C (qPCR).csv
- Figure 8/8B/Figure 8B (tfh).csv
- __MACOSX/Figure 8/8B/._Figure 8B (tfh).csv
- Figure 8/8B/Figure 8B (th1).csv
- __MACOSX/Figure 8/8B/._Figure 8B (th1).csv
