# Supplementary material for: T-cell-derived IFN-γ suppresses T follicular helper cell differentiation and antibody responses
Source: EMBO J. 2025 Apr 1;44(9):2400–23. doi: 10.1038/s44318-025-00414-3 (PMC12048687; doi:10.1038/s44318-025-00414-3)
Supplement: Supplementary file 11 — Source data Fig. 8 [file 44318_2025_414_MOESM11_ESM.zip › Figure 8/8I/Figure 8I (th1).csv]

Ctrl	a-IFNg
39,4000	23,8000
37,7000	23,9000
29,8000	23,7000
29,9000	28,5000
31,9000	25,5000
33,7000	21,6000
26,8000	23,5000
34,1000	19,6000
