# Supplementary material for: T-cell-derived IFN-γ suppresses T follicular helper cell differentiation and antibody responses
Source: EMBO J. 2025 Apr 1;44(9):2400–23. doi: 10.1038/s44318-025-00414-3 (PMC12048687; doi:10.1038/s44318-025-00414-3)
Supplement: Supplementary file 11 — Source data Fig. 8 [file 44318_2025_414_MOESM11_ESM.zip › Figure 8/8I/Figure 8I (tfh).csv]

Ctrl	a-IFNg
11,5000	22,3000
14,7000	22,3000
16,3000	14,1000
16,7000	14,2000
12,3000	18,8000
13,9000	20,4000
14,4000	15,7000
12,1000	21,4000
