# Supplementary material for: T-cell-derived IFN-γ suppresses T follicular helper cell differentiation and antibody responses
Source: EMBO J. 2025 Apr 1;44(9):2400–23. doi: 10.1038/s44318-025-00414-3 (PMC12048687; doi:10.1038/s44318-025-00414-3)
Supplement: Supplementary file 11 — Source data Fig. 8 [file 44318_2025_414_MOESM11_ESM.zip › Figure 8/8G/Figure 8g (IgG3).csv]

	Ctrl	a-IFNg
	0,20200	0,61000
	0,50500	0,09200
	0,32800	0,45000
	0,79500	1,51200
	0,15600	0,13900
	0,29600	0,92000
