# Supplementary material for: T-cell-derived IFN-γ suppresses T follicular helper cell differentiation and antibody responses
Source: EMBO J. 2025 Apr 1;44(9):2400–23. doi: 10.1038/s44318-025-00414-3 (PMC12048687; doi:10.1038/s44318-025-00414-3)
Supplement: Supplementary file 11 — Source data Fig. 8 [file 44318_2025_414_MOESM11_ESM.zip › Figure 8/8G/Figure 8g (IgG1).csv]

Ctrl	a-IFNg
0,89700	0,19300
0,44400	1,20700
0,08900	0,48700
0,09200	1,31400
0,08000	1,50800
1,30300	0,44900
