# Supplementary material for: T-cell-derived IFN-γ suppresses T follicular helper cell differentiation and antibody responses
Source: EMBO J. 2025 Apr 1;44(9):2400–23. doi: 10.1038/s44318-025-00414-3 (PMC12048687; doi:10.1038/s44318-025-00414-3)
Supplement: Supplementary file 11 — Source data Fig. 8 [file 44318_2025_414_MOESM11_ESM.zip › Figure 8/8G/Figure 8g (IgGM).csv]

Ctrl	a-IFNg
0,70500	0,68400
0,48100	0,50300
0,97900	0,31800
0,97500	0,54300
1,35200	0,72900
0,70900	0,88400
