# Supplementary material for: T-cell-derived IFN-γ suppresses T follicular helper cell differentiation and antibody responses
Source: EMBO J. 2025 Apr 1;44(9):2400–23. doi: 10.1038/s44318-025-00414-3 (PMC12048687; doi:10.1038/s44318-025-00414-3)
Supplement: Supplementary file 11 — Source data Fig. 8 [file 44318_2025_414_MOESM11_ESM.zip › Figure 8/8J/Figure 8J (B cells).csv]

Ctrl	a-IFNg
0,4500	0,7800
0,5200	1,0100
0,3800	0,9000
0,3800	1,0400
0,3400	0,6800
0,5900	1,2000
0,5800	0,6700
0,6200	0,6700
