# Supplementary material for: T-cell-derived IFN-γ suppresses T follicular helper cell differentiation and antibody responses
Source: EMBO J. 2025 Apr 1;44(9):2400–23. doi: 10.1038/s44318-025-00414-3 (PMC12048687; doi:10.1038/s44318-025-00414-3)
Supplement: Supplementary file 11 — Source data Fig. 8 [file 44318_2025_414_MOESM11_ESM.zip › Figure 8/8D/Figure 8D (qPCR).csv]

	systemic LCMV (no SMARTA)	systemic LCMV (no SMARTA)	systemic LCMV (no SMARTA)	systemic LCMV (no SMARTA)	systemic LCMV (no SMARTA)	systemic LCMV (no SMARTA)	subcutaneous LCMV (no SMARTA)	subcutaneous LCMV (no SMARTA)	subcutaneous LCMV (no SMARTA)	subcutaneous LCMV (no SMARTA)	subcutaneous LCMV (no SMARTA)	subcutaneous LCMV (no SMARTA)
0	0,000	0,000	0,000				0,850	1,430	1,050	0,790
4	2,642	1,307	0,460				0,920	0,580	0,890	0,550
8	1,791	0,351	0,409					0,460	0,420	0,590
16	7,394		6,497				35,530	26,170	78,280	43,450
24	5,920	10,533	8,557				151,390	192,200	111,820
48	6,652	10,302	1,921				42,830	22,490	27,390	38,200
