# Supplementary material for: T-cell-derived IFN-γ suppresses T follicular helper cell differentiation and antibody responses
Source: EMBO J. 2025 Apr 1;44(9):2400–23. doi: 10.1038/s44318-025-00414-3 (PMC12048687; doi:10.1038/s44318-025-00414-3)
Supplement: Supplementary file 11 — Source data Fig. 8 [file 44318_2025_414_MOESM11_ESM.zip › Figure 8/8C/Figure 8C (qPCR).csv]

	systemic LCMV (+ SMARTA)	systemic LCMV (+ SMARTA)	systemic LCMV (+ SMARTA)	systemic LCMV (+ SMARTA)	systemic LCMV (+ SMARTA)	systemic LCMV (+ SMARTA)	subcutaneous LCMV (+ SMARTA)	subcutaneous LCMV (+ SMARTA)	subcutaneous LCMV (+ SMARTA)	subcutaneous LCMV (+ SMARTA)	subcutaneous LCMV (+ SMARTA)	subcutaneous LCMV (+ SMARTA)
0	1,0000000						1,000000
4	1,6609560	0,3494431	1,4066639	1,7516941			1,350938	1,076132	1,071374	0,660203	0,662376	0,876713
8	2,3141632	2,0234054	1,5237575	1,7766575			1,253319	3,400044	2,613171	2,724049	4,238963	2,723385
16	31,8455770	18,2680370	32,4401820	21,9478600			359,696900	480,667900	87,717930	344,123900	361,072900	190,300400
24	44,0447140	53,1426900	62,4005250	47,8477390			222,896800	133,657700	107,718500	80,272340	204,898600	179,741500
48	12,1978520	12,7097030	8,2619810	11,5231870			86,147020	111,765100	103,223200	84,443990	70,513500	83,846830
