# Supplementary material for: T-cell-derived IFN-γ suppresses T follicular helper cell differentiation and antibody responses
Source: EMBO J. 2025 Apr 1;44(9):2400–23. doi: 10.1038/s44318-025-00414-3 (PMC12048687; doi:10.1038/s44318-025-00414-3)
Supplement: Supplementary file 11 — Source data Fig. 8 [file 44318_2025_414_MOESM11_ESM.zip › Figure 8/8B/Figure 8B (tfh).csv]

rLCMV+ PBS	rLCMV+ aIFNγ
53,60000	74,60000
44,40000	72,70000
38,80000	73,40000
52,90000
