# Supplementary material for: T-cell-derived IFN-γ suppresses T follicular helper cell differentiation and antibody responses
Source: EMBO J. 2025 Apr 1;44(9):2400–23. doi: 10.1038/s44318-025-00414-3 (PMC12048687; doi:10.1038/s44318-025-00414-3)
Supplement: Supplementary file 12 — Appendix Figure Source Data [file 44318_2025_414_MOESM12_ESM.zip]

Archive with 12 entries (10 files):
- Figure S16/
- __MACOSX/._Figure S16
- Figure S16/.DS_Store
- __MACOSX/Figure S16/._.DS_Store
- Figure S16/S16G/
- __MACOSX/Figure S16/._S16G
- Figure S16/S16G/.DS_Store
- __MACOSX/Figure S16/S16G/._.DS_Store
- Figure S16/S16G/Figure S16G (tfh).csv
- __MACOSX/Figure S16/S16G/._Figure S16G (tfh).csv
- Figure S16/S16G/Figure S16G (th1).csv
- __MACOSX/Figure S16/S16G/._Figure S16G (th1).csv
