# Supplementary material for: T-cell-derived IFN-γ suppresses T follicular helper cell differentiation and antibody responses
Source: EMBO J. 2025 Apr 1;44(9):2400–23. doi: 10.1038/s44318-025-00414-3 (PMC12048687; doi:10.1038/s44318-025-00414-3)
Supplement: Supplementary file 12 — Appendix Figure Source Data [file 44318_2025_414_MOESM12_ESM.zip › Figure S16/S16G/Figure S16G (th1).csv]

	Ctrl	a-IFNg
MN#26	29,70000	24,00000
	39,60000	35,80000
	27,60000	22,30000
	29,10000	18,60000
